# Supplementary material for: The localization of Toll and Imd pathway and complement system components and their response to Vibrio infection in the nemertean Lineus ruber
Source: BMC Biol. 2023 Jan 12;21:7. doi: 10.1186/s12915-022-01482-1 (PMC9835746; doi:10.1186/s12915-022-01482-1)
Supplement: Supplementary file 2 — Additional file 2:. FASTA file of Sequences retrieved from the Lineus ruber transcriptome survey. [file 12915_2022_1482_MOESM2_ESM.txt]

>MyD88	
MASSNPISDADEELEELLRGAPVRCLNSSTRSRLSLFLNPTRSIPARCGYLPDWRGVAELRDFQYQQIQNFQLSPDPTGRLLDEYEFGESPDNSVQSLLDILKTLERFDILEEMKRDIERDVNKFRRSQQRVQVPTVTSNQPDPLPFIDDFLVPEDRFIVVDDSEDNVTIFDAFVCYTKDPSATNDRDFVKEMVRILEGQFGLKLYIMERDLLPGTNELCVSAALIEKRCKRTILVISQAYLRSPECEVHTRSALCFSPTCHNKKILPIFIERNVKAPSVLRPMNAVDMTMRDEQIMEWSWRRIAAALRMPLILTHEDKRDEKKLEMISFKLRERPKLDSLEKTNEQAQKSDSTV*
>Irak	
MSLAITKPSQWRPRGKKRNNSIKFLSDLPFSVRHKISKSMDSGPHPGYARLAGCLGYSQLDIANFALEFKKMDGSPMMALFHDWESRNPTMACVFRYFNMAERYLEMDILKRFVPEHYRSEVPNNSDAIDVDAMFDSDDKDDAAGGKDVKPDLNENESKKLPEEWKGRPGMPRENSWDDESNDHPNEKRKISGEFDGSSINADPKVSENKLSPTAPPIQDLDKIKGLSLDTKKDSMSTGQCPNSLEKCTDPPMSSGSGSPDKACSQEPSLKNENGTNGSKDHQAKLVKLSFATVHSFLYEELKAGTNNWSKSCKIGEGSFGEVFMVNNLGNTSTTFAVKRMKPSGALGIPEKSSEKFDHFITEITESRKYNHKNLILISGYALGPELCIVYEYMSKGSLMDNLKCKGDLKPLLWKDRIAILRGAARGLNYLHVLDEKRPLIHGDIKSDNILLNQHFEPKISDLGLAKHALRANEMGEYTHVTLDNTYMHRNSAYLPKSFVQHPTLKRLSIKTDVHCFGVVIMETLTGLEAKTRKPFSQSMQLDLLVDIVHDCKDRTERLHLLDRKPSDFYPGELLDDLFKLAMKCTSDKKKEQPCMKEVLEAIKDIEKRKVDIDGKIRQGVRLEKSAPPAVKNNPLDVQLIRHIDRQQAIMTTSRPDQSLQLQQSFQPGIPSFNAGPAASGYSKSLPVRTQQTSAAPSGGMSHYQYSLRSDTSDSVDMYQSSESMKCSSGMRQFQGVVGGNTPRTPLPLEDCSVPLPTTNCPQTHGKIRTVTGINHVPPGRKSLDNGDQQQLHGHPPDNRQERRSPRYVSLPAMNENSPNNEHVKCSLPSKLNDEVQQQISPSLVNRQDIHQQNFRPTGAKSLPVMKNDKPAGSEPTSYSLPPNALPPTQGQFPSAGDSHCEAPPGRKARHQCEISEQEILEIKRKKPLSFLSDVSDGLFPFPDEYESIDGEDSHEEEEWDEDEDANKQLPSLPPGLSRPPTFQINPPRACEESDERDGHISVSDDDMVVPIAQPGISVPPPGGADKMNREGGENQLTQEFETITLSSLSDNGEHESLTLPPAIYREPTS*
>Dorsal/Dif/NFkB-p65	
MLGKQGMSAASIAAGSGRGGRNKSNGKMNSQVPVLNNDPWVQITEQPKSRGLRFRYECEGRSAGSIPGERSQIERKSFPAIKIHNYQGTAVVVVSCVTKDNPPKSHPHSLVGKGCDKGVYTQKIKSHDMVATFPHLGIQCAKRKDVDGALKQREGIRVDPFSTGFKHKANQIDLNVVRLCFQVFLPDSNGRFTRIVAPVVSNPIYDKKAAGDLVICRLDKHAGSVRGGEEVFLLCEKVNKDDIKVRFYEEDEDGIPIWEGWGEFGASDVHRQFAIVFKTPSYRQRNINKPANVWLQLIRPSDEETSEPKQFIYKPEDHDPEYILAKKKRKVASSLDPLFDPAHLASIPSTVPHGEPSAGDTEMMEISNPSVKERVKLKASRNIQTKKEDSAQSTSAAGMDQYPLYDMSGTTDAALVQQMVHTQGYQIQAPPGGGGDLYYSYPPGDVQTVSTEGMTHQQILDSLAQGGIEQVNSSDSAELRRFVQENFPNMQSIDAEGNISLPGSLLASMEPLDVAAHVDVSNVGEQTAQFHNLQTVNTTQQQS*
>PGRP-1	
MSRTACVDVTRQGWHARPPKSTSPLNTPVGMVFIHHSAMQRCSNFDECAAQVRAIQNFHMDVRGWDDIGYSLLVGEDGKVYEGRGWDRIGAHTYGYNDVAFGICVMGNFTTVTPNSQALDAVRNLIACGVRDGKVTTDYKLYGHRDSKKSQTECPGQAFYNVIRGWPHYDTHGPPPDPQPIGAK*
>PGRP-2	
IDVVKGIQNYHMNTKGWHDIGYSFLVGDDGFIYEGRGWKTQGAHTSGFNNKAIALSFMGDFTSQTPSTMAIAAAKAMIAC
>Fadd	
MDGKDYSEIDKVKEYREMLVKLSRNIDAKAFKELKHICDVKKARAEKMNDALDMFEYLTERGELSANNVANLIELLEKLERIADAQLVKDFRNKFGGVKAQYYNGSLKGTENITEKTITQPHDEVDACADSNLNAAFEFLREQLGHKWRELARTQGLSQVDIHAIEHAYQRDLKEQSYQALLLWRKKQKQNATIASLEADLRKRHFNQMANDIASQKYLSV*
>Imd	
MALMQNPKQSVEVAKDPKPSVLEVDSVVIGSSSEIGDGDGEIGDVKAGLDCLGANAGDQDQGTGSDIGELTQRTSQMSVRPKDKQPELNNVLPGADSHDEIDAARAIPFNTYGAGGQANAVGEETKTIAVMKQGTKEIKYTERKRRIHQYDKPAQYPIPAFNNCQFNSAVITGGTFGDFNQTYQSMHERNQPALDVLDNHVVTDHAVSLSDEFADLLNCVEQISIDDILDIAEEIGGNWVALGRKLETKTATMDNIKCQCHYVDQQEMCVLLLEEWQERVSEDAVISEVTKALIDLKCKGEDVVPAILEKLSDRHKCQ*
>Dredd	
MQADAVGPSEDFRLTIKQISDDLDSDEVLTLKYLCNDYIPSKRLEEIKTGLDLFDVLCNKNLVTAEDTMYLAECLYSIQRMDLLLGHLRMTANTVRQMINSSRPLLDPFRVMIMNVIECMDSSEMRELAFCLDEYLPKKYTKYTSGYTLLMALERSGQLAPDNLHLLERLVEKTVEDENALIAIRNYKASRHETSSKVPGDTTTHQKLVNNLVIVPQAPPRLVVVQNGTGAGGTGGPRQPLPVDSGQKLGQQPFDDPINTSPSDATPGGASGDHQVETPCSAEAVGGKVHLPNDPCCGEVDQKLPSLLDEPGGVACSKQPVPGEEDYRKIGGATGGVAFSKLPVGLPGEEESENMEEATGGGDLEPPDKKKQQENSTSSFEGATMATGRQGDEVGKTNLYLPPSKQWTPAETAAIQTKEEPMLPSFLNEPEHVGSVASQAGELGPAPPDNEPVVEEIEAALPSILANFQDTDDEEPHPTEAADEDSIRVPPTQSDLPEGLEDGPNIAPGGDYIRAKTFEEMERELQTLREEIYKRENDMPSYKINANPRGVCIIINNVNFCAVPGGKRLKDRHGSDVDQENLRFIFNKLKFVIKPYKNLTRDEMMGVVKQAAHQTDHSKYDCFAFCVLTHGSKGNLYGVDGLPADVMTITDNFKGLNCPTLQGKPKLFFIQACQGHINQIGFKTRMEEDSDNNYGETPSLLPNEADFLVGYATLPGFVSYRSETHGSWYITMLTDMLDKYSDRHDLLSIMIKVNEEVAKASAMIEGGIYKQSPMPWPTLRKKVFLKVSD*
>Relish/NFkB-p105/100	
MSDSDDSIELGDGGAKVTHKISKGVTSVGDPYIEITEHPQSRGIRFRYKSEGPSHGGLQGESSTRGRKTYPSIKIHNYEGLAMIFVTLVTDQDPPQPHAHELVGKNCKDGRCGFEIRINRAMNITFPNLSVQHVTKKSVLKTLEQRIRENRYPFQEIPQTLQDEEITSIQEEAKKRANSIPLSVVRLQFEVLLKPDGKAHRRLPPAYSRPIYDSKSPAAAALKICRMDRQAGCCRGNEEIFLLCDKVQKDDIRVRFYEEDHNGDVKWEEEGNFAPSDVHRQYAIVFTTPPYHNQNIDQPVEVKIQLVRKSDEEFSDPKPFTYCPQRDKEEIQRKRRKKIQVFPSYNDGGAEGEDRENYQDSNVRSVRTLGSGGSASTNVPTRQNSLPNASTARLPTVLDSNVVADCAAVFERRQELPTKRLIGHKMNKVDSYDGPEEADSYTGPNIEPEFKVEPFKLRVDHGNRESRVMGEKDVGCQTELHPEEELKDRYTANYKGTLAYSIAERSTAGLLQYAVTSDAKSLLHVQRYLLGVKDEEGDTPLHIAIVNKNKDVAKAMVEVAATIQDADFLNTTNTDGQSAVHLAVIYKQHEVFDSLLRCHADPSIQDKDGNTAAHIIAMEDDKKCMEVLLKYRDNKLYKDNVVDMSWANKKNYEGLTPLHLAVRSRSSFCVKALLKAKVDLNIEDAKSGRTALHFCADVNNIAILGVLLTEGNPDVNARDYDGLTALHIAVSRGNIGMAAMLMLRGADPTIESNRTAENSPKDDEGEEGATAQPDEVRGETPMDFAKQLKNVENDKKKLIRVLEGESYTDVSSVAKGMKEAAAVKFNPYDDLPPIDSLYHSLTDLGVHVLPQGDIVDLNFGVRYKLALVLDKDNSARGWRGLAEKIELDALIEPLGREKSPTMALLDNYEVIDGTVAKLREALKAINRAELIKVLDQYEKIIASKRRSKPSGPKSLDSGYTSVAASASATKSLPTVTGNGNKSRKD*
>Factor B-1	
MSRVVYLGLLSLAYILQSYLAVGVCNNPPPLQNGRVRLLDGWGHTRMRAVYECNQGYFLAGPRKRRLAVDTFTRECVRGGWLMPSELPRRLLCLLKSKCHANPTSPGNGQMVGHCCDNLDTVTFTCNQGYKRAGAEILQCSEGRWNGSAPVCTSGQVCRSPQKPNGIVESRRSGQTFIPNDAISYKCDTDYYFEKKVEREDDYDSYYDEVSEYADEGAEFIIYDDIARKIKCLGNGQWSMSFPDCHAFKCEPPAPIRNGFIDFQGPESSQYDGGRVISYSCGQKYILVGPSHRKCSMKAGGWTGNDPQCIQIRCPTPEAPEHGYIDNTRLNKEGDTIHIHCIRGYTLQGSSSMTCGAYADWSGTTPTCHKADIGVGRCQAPVIPFGGRKRNSNSGNSYQLNETVKYSCYGSNRLIGPEEVRCTSEGWMPNRQPKCQVPFSYDNPAELAQKFTRLFDKLENKTSEIENNVIGRGRYLDVNSETGLDIYFLIDSSASVTETYFRKAVNFVKALVKKVGVTSQPNGARVGVTTFSDDVAKQFGLNNGFHTSQNKPLEKVVELLDNLKYSQGSTNIRGALEFVRNQMLPMSLASRTGAKQYLFLLSDGDDNMGGDPIPEAKELKKSTKGYPDMEIFCIKIGLENDSEKKIKNEKKLREISSEIEMNKDGTDPHFFRLKDFAAFDILVETIVQRSPDYSECGIAGVKTGISSANIINGEVAFEHAWPWMASILEKNENEAGLGAFKHTCGGTLINSEWILTAAHCFQKELYEKNLDKIRVKLGSNLWKLESDTDAIEVKSMHIHRGWKVDINKMHPSHATWENDIALLRLAASARLSNKTRTICMANNSDEHNALFYSGAAKGVVTGWGFYQNRSVGTDEKPKSRSDNLRQVELRVVQKDSEPSCKPPAKEKIVCAGSSGLADSCFGDSGGPLMVSTARDANGERRWYQIGIVSYGKGCGLFGDQIQYGRYTDVRHYQDWIKNTIKNVTESANPSI*
>Factor B-2	
YAPRQQLNERTPREHKGTTAMSSMFLAITAILALTVTSTQANCPNPLPPSNGLVSPETGQFTPGNIVRVFCRPHYKFDGTNETMRVIRCLPGGVWESYPQCRATITCSTPPPKAGGTWILTGRGPGDRHSHTRARANFQCNPGHIFAGPRNNSVTQARMQDLVWYCNNDLQWAGRWIRRMNMPGYRCLAEADCNSDPGDITHGSRTGSCCANNNAITYSCDNGYHLIGRKTITCINRKWNTKPYCSASRVCTKHDLAIGTLVEYPLESDKFEPGTTAWFFCEHGYFFRRIETEVTSDDSYDYGASATQTKVTFDTGNRSLDCTGPRWSGGPTPACNHVFTCPVPTVTNGQWNTNQPRIKHGEAVTITCNPGYIELGPASIKCSIDKANDKDGWNLDPPSCRQIRCARPVRPERGIVSLKNGTDIRAIGAVIEISCNHNFELDGSSIRKCMTNGRWSGNDATCQPTRAQDISHCPVPVKPYGGRKFGSSYNKGNVVTYECHNDHISRGPSRIVCSDAGQWKPVGLPRCEALFSFDDREQLAGNFGQVLDAMVKSDEYDPIRGRRIELNAPEGLDITFLIDSSGSITQKDFNDSIEFVKLFVEKLGVSEKSNGARIGVASFAAEPEREFHENNGFNANPPKSVELVKNLLDNLKYQSGDTNITGALAHFKSNMLPLNLEKREKAKQYLFILSDGDYNRGGSPVLIAEKLRKGENEVEIFSVKIGSDKETAEAKKNTLVLIEMSSEKEMNGAGTDPHFFHLQDYATFDYMVQELLNGSIDYSECGVAGKTGITLGNIIGGNLAQPRAWPWMAAIMASQADNLEFKHHKQICGGTVLNGEWILTAAHCFQGDTYNNIKRVVVKLGTNNMKQFQESNPINVQDVRVRSMHIHQEWIVDAVDKKKYDNDYSNDIALLRLARKISFSNRIRPICLIPKTTPNKGITNKIAVVTGWGRPGNESLPADQRSEKLRSDELRQVRLPVVTQEEDPRRCINRYPKEKVICAGWKNKVMDSCWGDSGGPLMIELGTENNKPHWNQIGIVSNGIGCAQVDGLTDAAYGRYTDVRQYRDWIDATIQHAGA*
>Factor B-3	
MMLLALLLVGTIIEGSVGAPSRSDDGRITCVMKNFHIGEGANVIASVFAGETMTLKCRKGYYFDRVLQDIDYSEDITSTGNDYFYDTAPRVLACQGDGRWDKPIPTCHAFTCPRPDTPSHGAIRPDRQTIFSANDTITYVCEKGTVLVGYSSQTCDMAWSGWSYGSKPPNCITVRCPSPEPPRNGWITNRNRDIDSTIHYYCNRGYERYGAPNQTCQANGKWSETTPICKAAERQVRACENPVVPPGSITRGNSILIGEKVTHRCYWPEFLKGPDTRTCGPLGWSPSSEPECEALHAFDNRDTLAKTFFSIVDRFSSSSEQNTINGLSSRRYDLFFLIDSSHSVSPDHFTLAKNFVRHAIDKLYLTTSGTAIGLASFSTKPEVEFDRSGGIHADPGRAKPLIFEKLENLKHIDRDTNITGVLEFVRKVMIPMTSNARGAEDVPKVIFLFSDGDATCGGNPIQSAKKLKDLGVEIFVIKIGTVRNDKTRSILEGVSSEADFPRHYPHVLRIKDNSDMEYMVANFKDYSTARTIFPQFPTCGVAGDVHYTKSYQIGGDAANSTTWPWIMAISKIHSDNTAEFACTGTLISDQWVLTTVQCIDDRTGAHFVATSASSPDKFDGEIVKQTFRYGTMPSDVALLRLQHPLKFGPYVRPICLPNFRPTDELDDKFGDHAVTIGWNQIAKRPKLIQAAVPIVKDWRCRGLAPGAGYCAGLNTSVNGTCTQDIGSPLMIKSRMDRKTREVHWIQIGIAWQSDGCTATGGNTGRFNRLERFVQWMKTTMNSTTN*
>Factor B-4	
MSPRQLIAMFVVCLLFVVGLLTSHASAACDDYNYADDCNLDATCYRPLIVHGDSKGSDGTSKDIYNIGERMSVVCNEDYLIRGDQEATCQGDFTWSWSVEPKCVPKPPPAAECTTLKEMASGMYALVNRTEKIGSIYSKIYVNCYVDEDYYLHGPGVYTCEGTTWKGNNFCLKRRVCPRITAPVNGFITIGGLESRRKGDEIHFGCKQGYTLMGDRRWKCEESLRWSGYNVFCEKDLGIAGMARGIQENIIDKFKQQTVSASNRGRLSASNVNGIDLFFLVDRSDSISAGDFKLAQDFINMLINFFGISSKGGATRLAVISFGTKAKLELSFSMIYTIEECLIKAKQNGENIQDHHAPWATKCLNVTEPSLIGYNPKCLGLIPEDNSTAINNTEIAMSLKELVKRKINLIQSSGGGTNIFEAINMVNRIATRCDAEKAVFLMTDGRDNMITDLKLDAVLHRIRRSVNEIFGIGIGQDLRMDQLKAIASPPIARHVFRLRDYVELNELKDLILTTENDYSACGVSNVQRTGVVVLNSTIVQEAKQRSWPWLVKISVRQGAFICAGALVAKNYVLTAASCLHDENGTLLQRVRSDSPISVMAGYYDVNDMSGQQTTSAEELKVYTRFDIRRPRENDVALIKLHDDVKFDPFVRPLCLLGSTDSILFHQSDRKWLVGWNTSNTESLMTAKPWERTMELHGKKTCSRELPYTTSHSYLQCMGDRHQKRGYCAGDKGAPIVVQARDIDGKPIYKVVALVEDGSECMRPGKFTVVTQLTPGFMAWINTNIQN*
>C3-1	
MLLFQALGALFAAAFVAAQQQPTVFVVFPNLMRFDSLEEVIIDYSSGAGADSASCSVSLQNYPDRDNTFSSKDVVVRSGAQEKVYVITKLTDLVRGSLSKLNYVYVRVQCNSLGFNKEAVVLLTGTKGYLFLQTDKPIYKPKEEVAIRAISLNPDMLPANTDFTMDVLNPNQTIFQRFEGKAEKGFFSKKIKLPDVTIQGNWSVRASYKNQFQPQSLISNVSFEVREYVLPTFSVNIKTPNFILRADLEVQVIVKAKYVFKEDVRGRLTIVFSLVKKDGSSQTITIKTYSDFHGEKTVALPKDDFKNKWFPDVGSRLVVDATVTEEASGNQETTSDSSAMFVNSPYVVSFERTTKYFKPGLPYNLKLALKYASGGVAGGVRMEVSATAKETGRNDRVNVFRNDAESEQFITDEEGWKLITLDVPANAEDLKVKVNTTDQHAASTGEITLKPQAAARNNFLSIQLINNPSRVPVGQKLEIRVDFTENVNKHVTFMVLTRGKVVSSYSTPVNGISKHENIDITPQMAPKARLVVYYVSSGNPPEVIADSIVLDVSKTCKEELELSHPLGGGNQDYRPKENVKLTIKSATDSMVSLLAVDKAVYLLSERDILSRDKMFNTIMDLDLGCGPGSGSNVGEVFRDAGLYVLTNRVNVGTPRRMSPECKQKIRKRRAAERVRRGLHRNNRIIATLNKYSNAARACCEDGLDQQVQQDQRSCAAIAQTMVHGSCRNAFLHCCQLEKDANTPSGRSGADDEEEINENDIDIDRREDFPETWFNELLEMTRDQEILNRALPDSITTWVISGVSVSASEGMCVAKPINVTAKKEFFVHADLPYAAVRGEQLEVKATVYNFGRNRITTDVWMEGNRNKLCFVGNSKGRTRKQRVVLEPKTGKKVTFPVVPLEVGDIDITVTAMTQFTGDQVIRKLKCAPEGVTRYATFSTRLDPEGIMGGSGSGGSSAKVTIDIANKRQTIEIPLKFPGNAIPGTKVCSVSISGSLLGPMVPSQDLNMANKIMQPMGCGEQTMMFMGPLVYTTRYMLRTNTLSGELEQQAYKYILSGFQRELTYKHPDGSYAAFQHRGSSSWLTAFVAKVFCQASQFPNVGKAVAPHAMAAIKWLLGHAQRADGSFYEKLSVIHTDMFGQSRKNDVTFTAFVVEAISKCGNVNGIDITSGDIATKLGKSVAYLVQNRNSQNKPYEQAILTYALALQNNPHSVAANMKLRGMSNLDPVTGMRYWNPDGSVVPENTTPTWYKVKPSAYAIETASYALLAQLAIGGAAEDYFQYSGPIASWLIRQRTKTGAFVSTTDTVIGLEALSDYALRVDSRCDLNMHVRVFAGNNLNKNFQLTKADAYKPYTITENLPIDGKLFMVATGTGIGQVQVECQYNSPEIRGEVCTFDLKVTSEEGNAPVEELNNEIEQVKQDRADGIPRDVGGVERFVNEIKIDFSYIGAGAKVGMSILDVTLFSGFSPVLIDLKTLERNGVIDRYEVVSSSVLMYIGEVKKGVTTTVTFRAKQDQDVKDVQPAAVKLYDYYEPDKHHCTKFYHPKQNSPLLATICDKNDEGRKVCQCAASACTEFWGFPQGKRPHLKTKDELINDACNIYEYAVKIRAGPTEVCGPLSKMEATVEINIKAGIVVYSAGDKIQFAWNAKCENPSFTAGNSYLVMGKDGAEYVDENGRGSMRYVLDSSSHVVEWYG
>C3-2	
EGYKMLNPPLLLGAFVLLAATYLTDASSNLFVASPNLLRVNSDEDVWVTLHHDQNTQATVKVYLENYPDRGGRFSEKTITVGKDESKKVTMRVGWDNIPQGSQQTYVYLVAECQTLGFKKESVILLSKKSGYLFLQTDKPIYNPHEKVNIRVVSLDAEMKPSDLEITLDVINPNGDVIKRYLKQQATNGFVNVEFNLPKILVYGNWTLQASYKDRKQPETTKTSIEFEVKEYVLPTFSTKVKTLDDFILESQSEIQYKITTNYVFGTPVTGRGKVYYYLVYPGGNEHQIGTLEFDVTGDYVGSIKKGELGNRWFPEEGTRFLIKVAVTEGATGKQEKASDSSAVFVKSPYVISYERMPKFFRPHLPFTVKVDLTYPNKAVAAGIPISIEALVTVGGRQLGAHGNQVTTKDYVTEENGRQDVTLDIPDNAADLKIKVTTHDPDLAVLHQAEKPILLAKHTSGSNEFMVLQRRTTGREIKINHNLEIRADFTNNRASKKVNFMVVARGKILQHFVKLVNDRTTHENIQVSPLMSPQARVIAYYFTGNEIVSDSLVLDIVKSCGNELTITTNKNEYQPKDNVEITIAAGKRSTVSVLGVDKAVYLLSEKDILTRSKMFKKMLEMDIGCGPGGGKDTADVFKQAGLSVLVQSGLIAIPRRNSEKCPQNMFRRRRDVMETYSDIMARLSDQDKVCCNRGKADSVDATRSCQQLTSQYGSSRRSCSAAYLECCVAETRRVSGGDRGRSGGDGDQVQLGSFENVQVDIREDFKETWINELINFGPNEESINMRLALPDSITTWVISGVSVSPDQGMCVAVPTNITSRKPFFVHVDLPYAAVRTEQLEVKATVYNLGERDLSRVLVSLKADKSICYAAESGKYTYRHEISVKAKSATSVYFPIVPLKANDIPSEISVKALSAFGGDEVIKKIRVVHEGLKTFSTQSVRLDPEEIMGDAGSGVRGWEVDINKAEKRQTVKIPLKFPENTIPGTEKCSVSIHGNLLGPMVPSGDFDISKRIKLPAGCGEQNMITMGPLVYATRYLLRIGKLTGALEADAYKFITKGYESQLTYKKKDGSFAVWQPARSSSWLTAFVTKVFCQASTFDQIGQKVREHVVGAVNWLFKNAQDPQSGKFVETYKVYHREMQGQTLTNELTLTAFIVECISSCKEVINLSDREFAGPMQKAVQYIERNRDTLLGNPYGQAILAYALTMTNSQYKTEANQLLWDMSSFDTVTGMRYWNLDGQAVDHSAPVWYTKPPSAAAIETASYALLTQLAISDEERYFTNSGPIASWLIRQRTKTGSFSSTTDTVLGLEALSEYAFKANSRSTLDMRIRFYASGINFGVNENLELKEASALIPILIENNLPIGDILNVEATGTGMAQLQVECTYHAPPKDDQGCPFTLEVDVTEYKATSADLGPLDAVPAQSLPDRSRFGGFRFKRADDGGTSSYVATIQSRIRYNGGQKVGMSMLEVSLFTGFEAYLDDLKKLKKIGKVDDYEITGSSVKFYLKEISNIEDTFVKFRATQKYKVGKTQPVAVKVYDYYEPNSRQCTKFYHPHAGSALLAQSCEESQGTKVCACVAGTCAEYWGFDRAHIPRGKRFKLRTRTELYQDACNIYDYVVKVKAGQRFINKPLVEMQAEIEHVIKLGRDNFDTGETINFVWNSECTYPLMEDGVSYLVMGKDGKEYIDKNNRAKTKYILNSSSHVVQWYGQERRGYMDALNAFAGKLLREGCGQ*
>C1q-1	
MKKTLLLVLLFICVVSSRKEGRKKQRHGGDNTLNDEGGSCDLEISCKNTDGSFPVKLPIKGPRGPPGSAGSRGDKGDPGEPGLPGLPGKSAANTQKVAFFAGLKDNVGPIKKDVDVSFDKVMTNVGGAYDAKSGKFTAPVNGTYTFTVVVAAQGRQKAAVKLIRNHDMIATVWAESIPYWASASNTAVLHLKKGDQVWLQVLQRASYLHGYMYSTFSGHILFED*
>C1q-2	
MCRMKIYKFQIITFLSLCLLTIGGMGITNVLGPDGKTDKNTKDKSCISDTCKCFQGPAGAPGVPGVPGMHGTRGRDGSKGEKGNFGQPGLPGDVGGPGQPGTRGKKGNKGEKGDTGEQGYTGNKGEPGNSGYNGLKGAKGEPGQSAGAKIAFSASRGKKLGPVLQDTIVTFDKIFSNVGDGFDVYTSHFVCRHNGTYIFMTHILGQDNRDAFAWVMVNKNHQLPLHGDGRAGYGTGSNTIILHLNVDDHVWIQLNKNSALLNDYSTFSGYLIFED*
>C1q-3	
RREVRMTTRRLVPLLLLAVFLFANATHNNKHGRQQREAAKDADQGTCQQCQCGPGPPGPAGPAGMPGNHGNNGNNGAPGAPGMPGEKGEQGAEGIKGKRGSKGEPGTPAKGPLKIAFSVQRNLTYGKFGYDFDISYDHVITNVGEAFSSYTSHVTAPVDGIYVFMFNTLGGNGNTLVSLMVNGNKRASAWGYHTDKNPYPNAGNQIVLQLLRDDRVWLKLAAG
>FreD-C1	
MKTFACLAFFALAGCVLPLHHAVQACRAPQACAIKPKRIHNGIFARVSDPNQNDAFAFSCNNGFALHGKAIVTCCNGTWDAFPTCVAIDCKAHYDSGNTKDGAYMIYPGGQATPILVYCDMTNGGWTVIQRRKDKSVDFFRTWADYKAGFGQYNVNFWIGLDNLHKLTVQNSEIYFFMKASSTENRYALYSTFRVADEARKYRLSVSGYSGTAGDSMKHHNNMMFSTVDADNDLYTDSCAGLYKGAWWYNTCHHSNPNGLFLNGPHDTRYAEGIEWYTYKGQHHSMVYFEMKIKPNMLPWGS*
>FreD-C2	
MKWTFAIAVLSSALFVISSASSSFSQTTTLIDQWTRTHSGCKCSQDDQSMACPCCVEGACQCGVFSGSRSGKCARCDSTSFISDCSTTTSQSDNQPTDSNGWTGRMECPCPEKTPTRPTTCACCVNNGCRCNDDPYQCTQCGREDECLVKPATNSMSSPGDTSPHFSYAHIDSQSYPPRGDTPAGTGGGDDYDQSSDYRQPTTGGDDDKDQTSDGGNGQTNGGSNNYGNYDYGAGGDGYDQQRVTRPPLFLSTSPTSSRPHVYTSKFINQIGLKCVTVTTCYKPTMTTMATPTTTTTTPTTTPTITTTTSITTSPTTLPPTGPTWIDRPNGDCSTLAATGTGNGVHEIHPSRREPFDTYCLDGWTVIQSRLGPEEDFDRDWQDYKTGFGDPSTGNYWVGLENIYHLTNSRRYRLRVVLKTFGHLAYWIEYDHFFIESETEGYRLHIEGLSQGNAGDGFRSRGFGSRRFHNGMKFSTKDRDNDNSGISCARKYRSGWWFNNCFNANLNGMYMSPRRKGGRYAFCGENGCVAWLPIHNRLSMEKVSMMIKLEEDDTVPRCGGQSDRFGQGNRLRKVRQWKQRPGCDWRRFWVDSAPGQSAQEHGKHGWRLRRLRNGS*
>FreD-C3	
MAIRVFLAMAVSVCVVATTGRKGDNTCAYTFQVWKPDQDVISILDRLDLKQRNQSMHFNTELLRLRNDVLHELLASKNISHSIEKQVMEQKLENVKLRMQQQEIKMSIMSMKDRNEFVGGSRAGRVPNQLGGEDSMQNEEQIKTDVGSLQAESAWLKNSIGNLEAEWILIKREIQELRNGGTKTTTDTGNIGTDIAELKSMMHNVQADTLLLKKQQNDLKKENIRLNAMILRIENASDDYLKFQTRMRKSTSRIQEQLHEMRFENSDLQHELITLKSTNRKLRDRLGESANNITDPYSSKDGKSVYPDISTGTQSDRAASLTLRSTDTPRDCDEIYKRGYSISGVYQIRPDRSPHLDDVYCEMFNGSGWTVLQRRVDGLQKFNRRWLEYKFGFGNNYGEFWIGNEKLTQLTNQKKYVLRVDMWDWEGKRYYAEYDHFLVESATEKYRLHVSNYHGNAGDSLSYHNDMAFSTGDMDNDLHARNCADENQGGWWYQSCYTSNLNGVYRTSWYSGGGQKYANGIVWYTLKESDLYSLRKVEMKIKPYRR*
>FreD-C4	
MLEKMAGKCSILLVLHVLIWTAYGQGGVSQKDPGKRLQEVEDRIQWLTKEHRNMTNVVAKIHHRLHTTHHKMTEIKEEELLRGKLITDMRDQLEKQSYAIDRLQQDNQQMRGVILQLSQAVQNIRGQPLGTTLAPIVKTTKSTLPTTPRDCQDVFNGGSHYAGNYYITVEPTGTKSSFKVCCQMTDGAGWTILMRRMDGSIDFFKKWDEFKRGFGNLEAEFWLGNDKIHELTSQGDYMLRIEMESWEGKKYYAEYDHFSIADEADKYRIHVSGYHGNAGDSLTSYWEDHNNQAFSTRDRDNDDRFYDNCAEHYHGAWWFKSCFESHLNGIYYRKGEHNNYFVRNGIQWNTIHLHSSLKYAAMLVKPSTKASDPSRRNDTVD*
>FreD-C5	
MEKVLEYIIFLNLAVFITSLQASGYQRSYSLCTNIEYHYMSPGLQTRYQCQMFKRIMEEIEGDRVHSENVLSHLQTLLYSIDQKIDTMKSGISQDIYQSAAMRDFPRVSSNIISFQNNRDVPLLEDCSDLYEYGVRISGVYPIKITDGSIVIVYCDMETDGGGWTVIQNRIDGQVNFSRNWEEYTHGFGNPNSEYWLGNTHLNKLTISRNYTLRIDIGDWENGTAYAEYTNFRVEGIEENFRLYINGYRGTAEDSFKGYHNGMQFSTQDSDNDLWFGHCAEKDGAGWWYRSCGYSSLNGRYYHMGKIPLGPDGMVNRGVLWHSWKQDYLYSLKSSTMKIRRKRKS*
>FreD-C6	
MELRLSSRHIGCTILIVLCFLSAHVSATYYYPYYNYYHRQRPTKCAYSLVVNEVSGSKCPELMQRLQADQATARLQKEAAPRSETESETKKIREELRNFEVTFYKEMSRLKDLNMTVKIQQDAMVDTQKYVRKKVLNATRFDLLIKNMDKKIEKQWTYIQDLESKVFEVMTSLGELNLMLQKRLPKLNNLDTKIITVESAAKVKNCGLGANTKYYRDCLHIYLSGYRKSGIYYVTPIYSACPIPVWCDMDTPGGGWLVLQRRKDGALSFDRTWLEYRGGFGDLNKEFWLGNDNIFLLTNQDTFRLRVDLWDFKGSRVYAEYERFIVDGERTNYRLHIGNYSGTAGEGLLRHDGADFSTPDRDNDVWEKYHCAKEWGAGWWFTNCWFAFLNGLYSNSTNVKYRGVAWNDWKNEQLMAVEMKIVPIL*
>FreD-C7	
MKLLDTILFILSTTYMQTLASSSGDQRDKRAGPITKEEAFYTMVEGLHRQINDLYKDRDIDRKHFQELEDKVYHHQKTIHKLRVELHGLNEQQTTNQDKIQNLQGLIENQESNFQNIRTAQTLLGQEIKGLLEVQANFTENVSRLEQIVLKRAEEKENFSDAVYDMNKEIKTICDSIQRQKSDLEQLQFTFQHVIEAEFGKPKHKSKSKTRSKKKGEKKPTSIPILDELSSSGSGDLELDVKVTESPKTDKSNQTVVGDLDLNSNDIDSGSGDLDLDPDLEKVNPVTPTQETPATPTMFTSTDSEDKVDITNNGILHVFSNDFAERFIEQVNAIDDLKVKVKTLNITVKNLEEQFLEIPTERAQTGADLFRDMFSNLTQQMLTLQQLNTVNIPNITNTFSNQKELDKLLTVVMETKNSINDLARDAFDEKIQNEAKLSKIDFKIFQMNKTVSTAVRRLEKYKERTRDTNDDFGDQIAETSEKNLKLEQRLAHVEVNVFNASLQKCLQKDRDNDQDKQIVNIIQDLQTLITVSEKQRRDLRRLRVLVEENNMNNDLTTKVIGDLLGLTKNLTIHIPELLDAKAEVDNFVEHLPLDCTEIYHKGIRHTGIYLIRPLQQRGSVGTYCDMDNDDGWTLIQRRLDGTTDFNRDWYDYKFGFGDTKSDFWIGNDNIYYLTIQDDYMLQVDMWDMNGVYWYALYENFYITSSEQDFILTVNNYTGNATDSMSYSNGMKFGTPDVDNDASSTHCASFYHAGWWYKHCQFSNLNGRFDIGMVWFNYEKDEWMQMKKTTMKIKPRNSSD*
>FreD-C8	
TNHSIWAFYDDFKVKSETEKYRVTFTPDEFNKQRWRGDAIMPGQADVDMNNTEFSTYDNDNDGNSAENCATTSKAGWWYGPGCTNANLNAPYYNKSYWNGLLWPQITWGTVTNTSQGFSRVTMCLQPYDVEFGDKILVI
>FreD-C9	
NESENYKVTLTPSSQNKKTWHGDAIMPGDPDLDMNNKLFSTFDGDNDGGPDNCALNRKAGWWYGPGCTDANLNAKYYNATNFQGLLWPQLSWGTMTNASDGIKFTVLCLQ
>FreD-C10	
DKPFLARCDQRTTLIQAQGNDRAPLNNMNRTWMEYAQGFGANFKDFWLGNNYIHAMTSGDRPFTLEVEFRAVIGNGKSSNVQKYWYVNFKVANESEKFRVRADRNPNIMGV
>FreD-C11	
AEAQKAKEAEAQKAKEAEAQKAKEAEAQKAKETEAQRVKDNEAQKVKDAEAQKAKGAEGKKEAGEAAKPSKATPTVNSPAIVNGERILLYQKGVTSGMKDCFSHFVNGRKRDSGFMIHPLGMNGQPVKVWCDMTSGGWTVIQKRLSGSLDFYKSWQDYKEGFGDIFGEHWIGNDLIHFLTNQDKYSLRIDMMDWQRNKVFILYKDFWIDSEAEGYRLHVGGYSGTVGDALAKHNGKKFSTKDVDNDEVGSHVKQFKEWDGSCAKRFSGAWWFYKCYQSNLNGKYYRGGDVPDKKFDGVAWKPWKGPKYSLKRVEIKIRPKDASEVVLR*
>FreD-C12	
MSSPKMPHLPVKLAFLLVFPFFISAASAATKTKFNMFKCGDDNGIPTAYIKAKHQVRSKLNCAVLCSKYGDVCENMHYVPSIKDSENCFIGSAVNLNRGYGTCTGLVNTTGAVSFYRKVECGGGSINQATGACECPQGYGGSGCTTRINDCHDTTTKAWHTVWAYPPGAPVPFQVRCYSQITFIMIRNWGSQATVSFNRSYEEYAAGFGDPNKSDFYLGNKNIHYLTNWTRGQHISLKLYRHQKAAPFTRYYNHMKVMSEADQFRITIANIQNGQATDTDGDALLSTTPGLSIKEMPFTTYDKDQDNWADGNCASKFGGGWWYNNCTAAPLTAKLMNSDQITAGGGPDN
>FreD-C13	
MLYTASSTYLVRTTTTGFRLDNTLVTLATPSITVTTSRRHNNQQFSTRDNDNDRFGRSCPRMYSSGWWFHNCMVANLNGLYYEGGEYKSHRKDGIMWQPWRYETSLKKTEIKVRPANFLKNQQKGIDVQSVKP*
>FreD-C14	
FLHIHINEIDRIFLSKMQIFVILKTLFPIFLFFRCLLGHRVVDTFGSKFFQLPDCPVDKARPAPSSNRFRVESDLECARKCLWAYEDTCRWMNYIEPDKVTGENCELGNTPANAVCNDLEDRPGYHYHEKGDFCLNQSTFVKSSLQCTCVPGWTGQRCNYRAFDCSDHYYVHLWNSGRQYLHIKARYSTNNYTVHCDLTTSLSGASGNTCIQRQGYSSGENFERNWNDYKKGFGNLATDFWLGNDIISEITTKNSRKYRLTVWLQGHNNSYAVSTNYDDFLVKNESENY
>C-lectin1	
MKTKQGLGMWAFALVVLVVVIEEAAAQGVTAGIFRKPYVTPNDLLLKSLDEAKEACVAYGMVIATEDQVKALITQNGGSYTRDPDACAWMANGKTASPGGTALANCTMATTVADVWCIEAPDYTCPKDWSWLPGSMSCFKYTATSTTFAEAKTNCSELGGYLATIESLEEQAALEKMAVAGPAFIGISGNPAQWNDGSMRPAPLPTGIEFSNPGATDECAGVDNAAAAAKKWTKLDCATKRPYICEMDLGMAPHYTVSFETSYVTTGAGISGNCRANIIPVVLSSELKKKYAAEKNLLCTAMTGVVVSGPSVGIFTVQVTFPNATKAVLVQRVIETFKITSKNYALTLGCARYLEEKLPVPIPKIDAGAGCPVLEISGKRHTTLDGGPSCDPLQGAYDMKRSCLPVDKACTAFSTKATDKGLHAEQRFIEYETSKPAATDRYVMTEEKCAAICKNYKSFTCQSYSYTLASGVKPVKAVCKISPQRASMYETGPAAITGTSYYERVCPLFKEAPVSRRMSITQTFNYKPADKPECATSKSGADLYVAAVSLQESFIANTNVALKAALASECGFITGMPSFKVTGFGKRIPTIDITGGSVQFNDFFSFEPTTPLVPSALISDCIAKFTAKQDLLKPTTKYDLGPLCKKAELVPTPTNPTLVLVPTDAATDCKYADKRPFPSSVYFLPLFGTNTTCLIERPPGYKYVKGRCTKTGTIKALDKVNRPACTAKCEAEGDTCTAFFWNPDTLLCETLQGGCTDELNVTKLEGYYTKESLTCRKSKGFTTVSTYVKDFFAMYIGLPASKTRDELCGDESYVDIQNEFSSTTRTLKTSCGTVEMFSLEIATAVAIGYRNMTCMNGVGWPQIGEPSTCEVKKCKELVYKYLDIDVIPALVNGNGALFTAAMKHNFVRRQCLDMMKTCSKMTQFAGVEGLSLIFTIFKSVYPQIEQFPGPKDDCQDTFFTDEVVKFNNFKASSTKGVQIVAADLCTMFSNLKASMYLVDGCQPSVKLSSQMLIEAFTQIMTGVCEKSTVECLKSTYMQCFIKRTEDLTLAFASGKGMESKICFNNTKENFNNDLQGCLSNGQGCTTTSVSSVSLLYPSLVEEFFSLCDKSELTKLNVFYQLMTSQFEIEESKECLNAQAIVCLKSLNKIMIEGLTAGEDAASQICSAYESTKVCLTTNYKKCSPITRLNLLETLMKKRYEMIAAVKVCSFTETAACTTAYQNITEEFTIATKAVSAGTYDCTKLSVLKASVATFISKSTCYELKTLYVQASLDTIEYFLRDRCSACAKTDALKNYIDYQNAFLDAVLNMWNYTTSSICTGQMSLTVFQSTLGDITKNCNVGGARLTAISQSTALYQGAFCKKKDFTWLVSVTETCKVDVVEACFKSYKEVYLVKLAAGDEQSVKQVCMLYQSISACVVAAIKTCNGQTQARFLAGIAYLRSMLIVTCELKPVEKECNLVKANQCLTEFRANFETYRDLVVGGKTPKAEAVCGSAKLTNTCIKTSTLKCSDKENGMVMYFEKTFELYNLAIKKECDGLTPQQCDLSDSFKCLVTYAENVTETLMMVDRRTAFLCNTKVTEKVAECAATTTLDCGERSTSLIATVKGLERSTEQICQQLVCRQDEAKANILFLLDASGSVNNKDKTNFGKCKSFVKKVVEKLEIGENMIRVAGSTYASSVVRVFGFNRYYEKENVVEAVEKIVYTEGGTYTHVALANAVTDINNIKKERGDKVPSIVIIMTDGKSKSEKKTLEAAEELKRIATVYSIGIGNNLRAREVQAMASNSNNLYTAESFDKLDDIISSISQSITCEGFGQTPGDLKDPATCNLTEATACLATFEKELFIGFTKEGNDVLKVTCLSYKKTMACLKVALLECSGSTQLRLVEAFYLLIQSSMEVCKTFLPAPKDTCKVTEAMECFNELKKTISKVNGAYEKVCVEINEKQNCVYDRIAGCTDFETYLWVSKIHAEVYFVKKSKKCEGKILPPQVTGKECDDSKATKCMFEFEELAVQAAFTNSFGTLCLKLVEFKECILGSSEECTSEQTASRINRFNIKYALVSPDCVATTESDECKFKEIREKMEAFAKNMLGSLMLNMTTNKNAICNDLHGILQYTVDNMMKCSLVMKSQIDDMARMLINQLKITCPNIVYQPVVRPTCDIVDVQQTLRKFNATVFANMAAGTFEFCAVQASTKTVIDAGLKNCPDEGVTAVTNAWATLVTKIGTSCNQRFDIDFGSTTRITVYEGETRILKYKFIGCTSALCQGEGNCQVKIFYTLTNLRGDAKCGNKERFLVQGAFSGTSCGFDLTDQNCGNEFDLVLRSRVFFVNQKTQIREVVFYAQVTINGVVAYKKLETKIQVTFTHMRGKPCRIWGDPHIETPDAKNPNKINKFNIFPEGLFVILKYKTVIGRNIEGIFQNCWKGRKVSCMCALYIQCGGGVVKFGECRRNTPPKKDPKCTKNQRKGFSVPKCDKKKPAYSPFMEVETMYNGNIDQCTIIKRSAYAYDVYQPHGRKISVSMRLPSNLRVVEIFIYPLANDNTETEGVCRATSTTWKQFEMSSKWNSFLAAENWAAYVSPVTSPTCLCTVTGEVEKNTLQINEECDGFQISKECNFSKQKTTYVTKALWDTARLIGITSTARKKRAVATSPFAIDPNATPQAVSWDGSRNFTEKKATDACNKAYDDYKAGVLRTCLAFTKQDITNDLDQCVMDIKMSDTDRFCEPSAAELWKSCNNIRSADTAYMNSPAGQAVAAQLATLSCPSGCSGSSKGKCVAGVCDCVVPWGGEACDVNRNDPPNIIAVGTNGGVCDPGLANCSMVMIEAANVYDNPFLTCHFMEQKYKETGKTDVGATGTRRGELVTGSVRCILPKAVPYLIAISNDGKTTSSAYDYLVYSPKCETCDITAGTCKPVTTPVCRVNSVCYQDGEKLKENNCFYCNVKESTTKLSISTSDRQCNAVPIKKEGLDLTDIIIISVVVAGIVIGLLALLIYKFICKPKMDANKKAKELEKEQADNLHRSQEPQPSPEARYAEPPQGTPGSLE*
>C-lectin2	
MDFTRNILVIIGLLVIFGYEEIGAKERRDVVGCEPHWHHFHKACFHVNKSKETFDQAEKSCRAVRGSLASIHSSRELDFVENITFSHLTSVWVGQHMVNFTVRWTDNTTLDFQPDGLTYLTAEKACMVLNEDPKGFARMDATNCSQYLPFVCRKSADSKCKDEDIEWLNVKGRSFPKHNIKKIDDVDNMGKCKRICLRQSEFSCLSVNYLRAKKYCILSSDTMKSSGIDLIRSRQFTYAEWSCGDQKDKAKSLATLRLGNIRASDQEQDSDDEPPAATEPAQQKPKDAVCREHYQLMAGVCIRASFKAMTYRDAKQHCEKEGGRMSNILRMQNIPDIGGIYRDLDRKLRKSSLTEHAFWLGATWTKSTQLVWADPDEVQSPNWSRGHPSSKYECVIVTEKEKWETRPCDSRFSFICKRDATTTREDVEYFSLKGLFTQLANLTNARMPSCPKDFPQKRHHRFILPPTEGYLQNYRSRTAMCKHLYSEYRENSVFIASIRAGLWKHRKDSDPIPIIVGPDTKGRSRYRRQAQAWRLLKPDVYYRQTGIPLPCHHLINKTIIHGLGWRNTNTMQYTWSETFTSKTFTQLRCMDEKLLRKIFLSARDLTIEELKSLPSTVYRLFSPEFYRQLDMEHRWAYCAGLLMSKPTSHDVKYAIEDKNCRDIMTYSNMSRLLPVSVTANEYIMSLFCDYTWKERNGASCRLHDIEAYEFCFKIGGIRYYDLRPKCMSKQFTAILMDRVKSAISAKGQHDRLQVYAGQILLVHDFVTSSSLFCLLLDNIDDIRVRRRLLQLPMAKDWILECDIPSNLRGSCSQTFNGFDDPRVQRVAIKGLAKVEKPISNRTTRVILALCARADCPDEILEKLDPEMVFENMDACRPNGCWTDPAVGAKVARILRLVRTYIRHRPLTVHDLLKLKCVLPGMGRHFLFQQKREQVVTFAIMALQHTPLDRRTANQLARVVISREQHRLMTKKPSPNALNQIYDYFKPLKRLLPYVDPDLVDEMDPDVCSKFLPDLAQCTDKCDAIRPEWFLAWKERAMAGRGWSLHECHEIIQSCNGGKFLSPIDIYECAKAFPSSIFHIENKKFLNRHMCYAVLNVQSQRWKEPLEEWSARAIRQELGRLVIGLHPENITRILVRAVERDLVAKQTKPVDADDYDEDAYRGKKDLRRLRTGRVRGKRNAEDDDDIETKEEGETALDYILLFASYFPQLRSTQRYAVMDALNDLAFSLPSDLDENSFRMIRKIVLNDGTGSLIRSILMASRDKQETIKKICRGIKIPYIDKAFLADIISLYKKAVGTTMLDEDDILALDQCAFGLNSNDIRSLTDRGILEMCSSGVHYYDWDDETMSMLARRTLDALHVNDVADMKMDAFRNCSSVITLIPGDDVRLIRNLKMRCQAFTVLKHGYWLRRTTLSTRIERGELKLDVSPANAMYWYKKWEPIRKMWDGHIQQGWAASTNACSRVKDEARRMKRMKRRHRKKRRYRRNVFDISHEKGYKMDQSQTCNDLRKLGDAVVEQGKPIFTSLRRHDFLDCLDFLGSREGYSKESVDHLAMLAKKHGGETSSWHPQFTLELGCIAQGLSEDDLRRLPLNDSSVMESLGSFGGWSHSQLKAIHLAYLQVSGKTHSSLSGADLTRMNSIVCGISPYDILLINPKAYRQAAGTIGEASSCTLDQQRAWAQLAKKAFGTDVTKWQRETIGRIGSVVSGLPDEDIRSLNRQQIDAISPKVIRALSPEIFRAFSIAQLKCFDRDQVRQINGEQLQALSREKRKTVLSLSTRRTANIYSGNDDEIMNEMAPIISNLD*
>C-lectin3	
MKATLWILTLHKIKMKVGLLFTLSWIILISEICECSAEANVTDLICPSGFLRFQRSCYRFSQMRASWLEAQGFCKAMGANLASIEYWQENRYIVGYIKKHHSKFKNKAFKRSFWIGGNDFANEREWRWVETQEKVRYQNWYHGQPDNAKNSENCMELEKKYKYQWNDQSCQLRNHFICEIPLHVYYKK*
>C-lectin4	
MDFMLKIPAASAALVLHCFFWAFVVSRLAQGVHYCSPTPGNVVTISGESSGEIKTLLNGESSYGDKRDCVWVIDAGVDKRIWVEIVSSKLQWAPSGAICEGYDYMTIRNGSSSTATEIISWCGNHKPHSVLSTGRYLYLQFKTNDQNIYEYAGIYLRFGTYDHLSCPPISSKWSNGNASLCITVFQEDITWISAQQHCGWVQSNLIKIYSADMAKFVTNQIVQKTRQSSYWIGLHDIARENSFLWIDGTKPTYNRLSGKNGVDEDDCVSVSTSSNIWSENNCDTEKPAYACSMFVGGPFPMYNIPKEGEYPEEPQEKVSPLLIGLITGGVFILIAVIIIIGVIVYMKVIKKGRQRREKRVQEIELDNAAQSMQPESSRRSENVETENDSIFHVRSPAMQSAGATSYSNAHTCNPTAPPASPLPAYVPNPQPSSQHIAPPGYDEAIGQPVFQYSASNI*
>C-lectin5	
MATTLAILFAVLAVQSSLADAYLPECPSDYFTIRSSCYKFIDGFKWYKDARMVCAQNMGSLMELQTRTQTQLLQDYMQTNLRYFVDHTRTDIWLGGFKQENPHLWPERKWVWLSNTTKLLDAYQYTNWEGQKSVEEEKRYCLSATYNNLKWMPRNCNSELSYFCQINRKHAWFTPTKERYPPCPAGFIRFGTSCYKFLFSHQRHSDARLDCSKHMGDLVKIESKEENEFLLDYIKTNLYDVPLNGFWIGADRFDWRTKYGAVWVWLSDNKLLNQSRFSNWGSGEPHSDTSRNCLYVDHNDLKWHGSVCNVKRQAICEIQLKADWSPNDPTKLGLRTCDAAIFEYDVSATFAMAVFALFTVYLPWS*
>C-lectin6	
MYQTRRETRRNGIQLRSSWIGSTWLVFSCAILATLDVSWACTPCHSSCRCTRKLDQTCVVDCSSMRLSSPPASNELPESTTISELLLQENQIVTLAPDAFKAFTNLKKLDLSSNSLTTLPDGIFQHLTPQTHLDISYNEWKCDCGLIWLQTSITTNIIIFDRLAQTTCSKPNKLHGRTIGSLAKSELVCVPADLVSCYLDKDTAITTPVFFVDNGAPTKTTEKKCNDFCFRENHQYGIIYDNNNCACGVHAKADLPLCSCPDLLTSPEPNTGAGLCNKKYLKSVFGVSAEIRFGNTPVISTPSSFTFTVTSSLEVRQEDPLSYTWAVQGTYLSSALYTITRPSFTYNFLHTGAYILNVTITAGARHETASLPISVASPVKIFPDCPKYWNIDHSINATLSSFSASTGRVVWERSREDGAKKIHHPTCPTGSLLQGGYCFTIDTSPVSWQAAENSCVGKGGHLVALTSAELHSSLKANVFDTASGSEYWTGLNDRSYNGVFTWSSGGSLGSYTNWGTNQPDEANPPEDCVVLNKSGSDWQWHDRSCDASLPFVCQVRLGTKTRSSGVHVIGAGDFGWNETFTEVTEVAKSADSKEKTVIIFPGLWFEGIAEIRAWEFMTTTLSETAALRLQVYSPSCDSEEEKLVPPGCKDIASPYSICDSNPPNCPTRSDCPSYQQLCLLDNTCKNLTQPCNCQETKGYTGCSAATPQRHVGIIPTYQLKKEFIVELAKGSSKLIRLPISRLAKKNHVIGISYNSPDNPIKCVKDTSSSLRQNYLLSKQSEWVNLKDAPDAFSKATWADDQVCSLRVIANTYTTSDFPSEITAKNTFAGAPGVYTFKASVGNELGSSDSECNTTVMEPVEGIELLSPINVAAGTDTSKLPPQILELGIPQYFLIKISRGTHVSASLKDAGMIQMPFSAKCPDTFAPSLCSKPKTDIEKPFSAVERTYSNLSTAPSSITFTVQNQVSSKQLVLKVKLCERISDLVIINNNGVIQANKQATFYGKISKGSCASYLWELGGVVIQGKSSSNQLNRIFGSSGTFNLKLTASNDINTVTQTLAFHVVTYADPKDFRFISPPLEGLVGIPVSFKVSVVVNINKLFSILMDYGDGSTKASITFQASQSPYESTQKHTFAKEGLRTVKANVSDAGSWVVAEHILPLRFPKLTVKVTTVDLNVATGKLVSFVANAEVETRGYNLEYTWQFGTGTAIVASKIKEYSHTFKNTGTYLVSVTVSTGFNNASDSLSIVVVEAIAGLALKTPDNIFETTAANFTASVTAGTGIKYYFNTGVATLPMSTSPEFVHTYPKQGTYTISVTANNSVSQEVVSKSVTVFHITYLKLIEVTGPSTCSRVNFALDFTANVVHVSPKDLEFIWEFGDGESKTTTGDPIAEHTYRSASDFTLNVTIKSAPNKSVQGTRIVCVQQQITKITLTPNVTVVGVDSNHPGTIAVGVAVTPASETQSFTWTFKGVSETGLPVTKKLFSLATAGKYNVSLRVENKISSQTQVLVLEAQTIITGVKLHNDLIETRYVKTSKNVAFSVTAVSGSDMVYSWIFGDGTTVDKVKEASQTHAYMSSGDYKATVKASNLVSQEDVSLDVSVQDAVTGTKLIVDTSAVAVNQQVWFTASATSGTNRSYEWKLCSSCPTITGDAVKIGNKYTSTGTHTAKVKVFNKVSEETATVDVKVLDRISGLKIVMNVSVSTRVAKGSTVEMDATCSQGSDLSYGWIIYHTGSANTKHAFTAKTIKFTYREIGSYNVQLTVSNALGKDDATMTIVVQETITGLDIRTTKTYTEPRELIAFTASITSGSDVSFEWDFGDGVEKSVPQNTIDHKYASRGTFEVVLTAKNFVSTLTKSLTVGIEEKVASVGITGCCNTVLAAGVSATMSATVAAGSDLVYSWNITGNTGKPMTFNGKAVSPTFPTNGSYTINLKVHNHISSINVDKTVNVQTKIDKVQLVLQQDKDKLFVDQMVNLGVTTGQGSDMKYKWIVNDDVDDRLTGSSMSRKFTDQGVYRIKVDVHNDISSNTAQIEITIKQLLCKMPKLSTIPATKLEVSKSQDFDLEVEVDTTGCTVYTVTFLWTVYASDSCDNLKSKPVVNLPAVGTTTDSALHVSSRTLSVGLYCIAVNVGYSDTPVDLPAKFEVEVTPSPLRAVIEGGSERSHGNSATLLVESGSYDPDIWPSGTTGLKYKWTCAAVPPTPSLTNTCFKQPTDGATINIPTASLVNRARYEFTLTVSDGGSRSKVTRQKVTVNLKPIPDVYVSCLSCRHPGSYDVLTNRPLAMKGACKNCNGKTVTYLWTVIRSDEHRLEITGANSATGNGKPSLVINPGVLSNAYSYSVKLTIKDTVANLDGYALVQLTAAPLTVVGIDCQIKPKVTAVLQDPVSVICTGAKASVKPNRFRVSMKWTDSANSKREIVMYYGLNPNTKVYLTHIGRKATSSVTVEVAMENQDGHIKLIKSNVIQVTELILPSGVTRSGYLRKKVETAFTELKRKGDTVKLLQYSVALVVELNKDTGASKKEREDKMFIRECLLEGLHVATVTSLGRIGVMGPILDRLTSVQDEFDSKKNEVSHILSGINGYLEKHLTYGSEATLTNPNSLANAISNLLGIYLSSSTKQQQLKEIMKNSHSIFLCYVLAKVPEESSVEFNTTEFAYSGTKTVVGSMSKSVQFKRGAIGLQPGMIPGDKGREVARVAMANRKNPFRWGFKSGYPVTSGVLHFTLYGSDGTEIPIKDLPKEKAVTIEFVKEGSSANVARGKPDTYSPTENVKYTNRTLLPKDSINILVNSSKLGLTTPGAALSVQVRFTMANSESFPTAGIEVHSFLGLGFKPSRTKYTRYKSIKSSMMVATEDYRNYTFFLNQSSFDPTKDYHILIQNNNTVSINLSVGIYVSSCQFYTAQETWSNEGCEPLDTSTSTVTVCSCNHLTAFGASVLVPPNAIDFTDLIRIDLATNPVAIALCSAILFVYLLVLIWARRSDIRDEKKAVVVPLCGKDGPFRYEISVYTGMMPGAGTTAQVGLKLYGEYDKSDAKHLCRPNAFQRNGHDVLVVASQRNLGDIWQIRVWHDNTGGHPTWFLSHIVIRDLQTNSHWYFRVSSWLTINAPYGVVEKKVKAASSHELGKFSLRFRSEAASGFSEKHVWTSVFEHRDRSRFTRVQRVTCCVTLFYTFMCVNAMWYGVLKDQDDRWKGIWEDTFTWEELVVGILSSLMVFPVNILIMQIFRKSKVKLDALKRQPKNETIEMDDLCDIPRQGSIIYDNNGNPCRLKRTEALMKIIREGSSSDSMRTKDTSDIGTWSSTSMSSSAKHREDLAKRLPLNRDDPKLWSYDHILMWPEALPSWVEHENDSPILRNSRRKQSTQDSGNGSPEKDKRQPRRPSIARTARKMSIDTLLKSCEEDLQEEEKEIKAGKRVSMADTKSTSTESTNTRKFSLTMRRSRRVSTNTSLTNGGTETIPSTFAEDDAWSSHQTEMSEVSEFGSSYGLGSRRTTLISNGVSDTFDRRSTFCRNPSEGEFSIGREETFDLDSASMARSASIIASYGSRSFTSSSSGPSKLNRTTSQSLIRIPEVNHRKKQCLLPHCCVYLAYSLCAALSILSIIMVILYGHKFGRDVALKWLLALFISFFQSAFITEPLKVVFIAIFLATITKQADQRVEDNVEVSPILEYNEKIKEDKMKPIKGFALLQALDEGRKVHRMQLIVRQSIAYFLFIWLIFVINYANHNAKAYHLTENVYNTLAKSSLPVSGRTLKSFQSQNDIWSWLETIAVPYVHSENTTDSYLYLLGVMRLRQIRATKDNCTVELDHIYNARFRSDGCYGKRLFDEDTASYNEMWSPADDGIWRHETTDDWTHQGIYHSYEGGGYIKSLSSSLPASQSIITALKQGNWINDRSKAVFVDFTIYNANVDLYAVVTVLFEMGGHAGMTSSIEIHTTRFFNFSFDVFNYYDIFMILLIPFFAYLLVHVTLTIKEERKSYAKNVWNWVEFALTLVMGASLAMYMYLLHHSAAFLAMQRQGSGFFNFGPLAYHHAVFKRLNAVMLFILFFKITHQFRFIKIWSNYGTALGRSLARLLWVFLLFTILWLVYGMLGYLMLGPGVFAFRSFGASILSLLLTIRGSMDFSKPYDYNPWFAGFFFFTYVFLVFGFIFGLIIAVLQKSYHLSKSRTKYPCTLDTKDYEMIDFMLERFKLWAGINKTQKVSRSFRKVKFKGMPSVSTRSTYSSNDASTSGSGQSASTTSFEVLERMCRESQYTDQMVERLAPSWEEVVAKMEKLLQDDHEEAKLCSNIARRMIDSTYDTARADIPANTKAPVKPAGLALGWRSKSSIKGFIYSAESNKTPRPPSPPSQPQGIMKRPSAIPKPVNQSVTIATRPVVWPRTSKPRSSFSTTSSSAGRSSISTISSGHRGSFSTTISEVSTGKQSSSSHSVISSASNASGNSTKSDSHMSVVSVRSNASSDDGRLPKSVRYSVDSKPPVPPKATQSVSASMPTPAIRNNTSARPWAARPRRPQHVLKSVSKNAW*
>C-lectin7	
MIFWRSVVNVELVLLVIVCCLSGRVIIVRARSKRKACDDDAPSVRNGFSRFAGDSMVYTCPRWYRFPDGNKTKSIQCTEDGWPPIDDCMPGRCPEDWVRYRNKCYGFKKDATMNFTEALNACGSKDIKNVTLNHLATSLRNSQLERKGPVEYFKRMIHSYIKNNRGHPQSISGQFWIGLYRDPGSKDWLWADDRQAVPVIPPERPDARYAYIDVSFHKDDANVTLAFDSGDKNYYYMCEQHISCPGIDDNNDDLFEQRSNQLITNDRVCPQVSQLEATCFDGLWRMSSCPKPTVMPGEEVEIIIPCLPLPSSESEQALSNTTKVGAVVVVRCAKGYEFADRTTEREYACSTKGHWVPKITQCVKIHRCPALNITGDINCTRTGEVSPGALSDCSCPSGYMFTDYTVEKRFFCQEDASWSDVLPECVESGKYCSYPGNVFNADLLNNDTLFYVNSSVTYKCREGYRFPDEYKSKEFTTKCLSDGRWDLHHDECHLVHCPSIPYVIMKKEEHAADMVNSSVPTFIPERIDPIYAAEVNITCLEENQAFPDGTITRIIQCNEDGEWQPAVPLCMPMETGPHIRIKRYVPPPMEAPGSEKIGSVAIVFIAIFFTGIVVLDLTSLGQSCAILYHNISGCNERMVDRTEERDYEEDEKEKMNTTREDDILDVIENGQTVTAKCFDDTSLCFVDEVSDSGGEDARSDMHENMAVLELDRHSVCTQTDDSSFTEENHVNHDTVV*
>C-lectin8	
MNRQVTCYFLVLLILEGVHLSYVCPPELCPSRSDAVASRLEGGFNPFFEGDIVLDKMDSAERWWRRQSRRRGMRSRRETVKQKKRLWPKAIVPYTIDPRLPPTTKENIAEAMLHYERFTCLRFRLRKESDKDYIRYSYQPGCWSYIGRQGGPQRLVLGRGCEKFGTIIHETGHALGLWHEQSRLDRDKYVKVIKDNVSPRFLKDFGVVGKKSSTSRGYPYDYESVMHYGEKYFTINGKPTLEVIGIGKTLGLKIGQRAGLSALDAAQLGDMYQCQTKNKRVCDSTWVEYKTSCYKFFRKPPKQFGGAVDYCKDRNSELLSIDDRDEDIFVKRYLTTHRSDTDIWRTGGRKDNYYGWIWQHSDGRSHKRMSYQKWADKEPAGGKTTLVLKKEPNKDTFKWRAEWAGSYRQLPAYSYGFICERDTTAQGCFRSRFRDGRDYRGDINYSDQGLVCQKWTSQWPHQHTALDENPHKNTQNGLGDHNFCRNPEGRKAKPWCYVTKQKVIWQYCNVNLCRIG*
>C-lectin9	
MIMKWILSLVAVLVVMAITESEYNTAPFKRTELICHDDDITKNEAWAYSNRSGNCYQLFNKQETFDDAKTECTKIGGSLAEIKYEEEQLFLNVVLERDWIAHWVYGTREDGKNFTWGEAKKEMTYYNFVGNTQPTDRPTETCLVMTKNYVPPNGAAAIFAQWTSADCNKKNNYICQKKAKRCPKLPEADHTVPKPLTPYIELTIKYSCAPGYEPPDYAARYKEWEAKIAAAANDTSLVEPTIKTKPSMEYKCSFPGNWTGSIAPCEPISCVEPPKRPHTTLNSTNRVFPSYIGYKCDHGYFYAEYNTTVMTAWCGPDKQWIDVPKECDTVECGEFPIVFNATANAKKNHFKDTVVWQCNEGFMFPDGSVRQWVGCRENYVNNLIGRWNVSKLDDCERLSCPPLPSPAYTFRDTNDSAYNTIVTYSCVPDDYEFPDGQPTLEVRCSEEAQWKPKVPACTKKPSKLETKGKKYVPEPLEATAAESIGYSALIFVIIFLILIFLLDLTTIWKDIRMMKYNCRHFMKRVNSNKTPKRVNLQPIPKDMGKDQ*
>C-lectin10	
MDYKFVLTVTIICAIAIATESKNITMRACGPRGKCTYDEIMMKVSKCFANHLTIDEEVHGKKPLTTLDALEARLTRQMEALSIRTLRGVRRIETKMQELTKSGMNRRLVRLDAEAQAGAQGGPQAGINEQRIISERSILCNERGESQKCPTLFTGIDGWETCYLFSNFNATWQQARDYCAALGANLVVMETNKEHYLVNLLIKQKMTKANGTAWWTAGNYQVQSNTWMWATQLHLQPFRFHKWKNGTPKSETTKCMLLPGDNAHTWISDVCTEPYNFICETSKIMKMK*
>C-lectin11	
MKVLVVLTAFVALVSTNLLVKGQTNPNLILSGNECPNLWATGDQTCYRFFQNVKRTWQESKKYCEDIGAVLVNINTENKHQEVSAWLTGNDAQNLAWYTSGKRDETETTSPVFYWETLLPREAVKTFFFWTDPKNKDKPVPATVITYVTSGNTRGWDLTDPSEAKAFICESPRSEVQKLSTDDRDFLFGQSDIGNIEKGPSFIQEPPRSVIFAASEAYKRVSFECVAEAKPLPTYRWVKEEAKVGKTFEIKPNKKYTLSNGKLTIHNPQRTKQVDAQDPNAATNTDVGLYQCAATNKFGTILSNRVNFDFGYINDFSKTKRDPIDAKLNFDTAIPCDAPPHFPSIRYQWYKDTPLEYIRTDLKPYIFISRNGKLYFSRVKNEDVGDYYCIAAVPLPGFQESKTSMPIGLTVGTGGDERAPQIHSDFPAIYPGNPKKDDNVSIECFALGTGDLQYSWSRTNGLPMSKRVSYMDNNRVLSINQIELEDAGGYQCTASATGGLGGTGTYSKVVKLDVQSIPFFTKPLQNHHVDVGNKFTLHCEADGKPEVSYTWFKNGVPFNNATLEAEDRPRIKFDNTRVTIQAASAERDNGMYQCAAINQRGTSYSTAQVRVLSFAPSFAKRPMAPSTYAAIDGKATLVCTPEAAPEPIKIWYKNGVRLSVSEEPAARIHSLKNGNLELTKIVQEDEGIYRCEAENSLGKASSEGNLLVLSKSVITVKPLSQIVRQNESVQLTCEAAVHPSLDFTYVWELNGFPIDLDFNEDWRLKQYRNLDKYERGTGAAWGDLFIHNISYEEAGIYKCIARTPQDEAVAEANVTVIGVPGEPAGLIGIESSITSSSIQLTWSPGTNNGALLTSYTVEAFSNLNPKWHVVKANICAWYGDPTQLTKGECREMTPLEKEESRPELLQVKGRIKTTVTGLLAYNKYNFRVFAYNTYGYGKPSQPSSFYTTRSDKPFVIPRNVGGGGGKVGTLTITWDPLPINEHNGPNLKYRIYFKKADVSDQDKETKVEVEHPTSMYTETIGADNFYLPYDVRVQAYNDKGDGPVSKPKEIYSAEGMPVATPMNIRARPYNASSIEVLWDIVPDTRESVKGRVMGYRINYWKWKIENEVKDYKRQTIVNQTDRGKIIGLSPNQYYQLNVMVFSNAGNGPKSALHEQRTWRKAPQDPPREIWVEHLTDKSISVHWRGISIANDEEPLEGYIVRYWPAGEAMVNAIDHYAGKVVDTVLTNLESSPTRYYLRVLGFSRGGIGKMSSPIIQFQIGPGPHLYVNPKPGSAGNLRPCLLLITLSIMALFKCLL*
>C-lectin12	
MDKLVLSFIAVWTVAWCGAHASIVRSKREISVQIGRSVYIHPDDLVLDGGTTCKVELDVFDPISQRVGTLEPKAFDCRFQPKSVKYIHNGSPLLKRDSIKLRVHKFSNRETVTEIVYLKINILNEAYDVFVIGNPSPLAVPTFSGYSNAIDASILRFRYDMRNNATCMVGFSHYGTNYPLVGQIVMGQDNTPIDALWRECHEFLFLGLKYQHLVPPTPDMDYIPLKVQVNDPLKGIIIERLYLPIIITGAFPNVPPKAAFMKAYLMDVDQFVLSIVSPNIMGAEDDETPEPQLIYNISRPLGPGEGYLVNLADHTRPITSFLQADLSNLNIAYQPPNISYTDRTNFIVEFTVYDSHFAKSAQPTVLHISVRPSETKAPRVALNAGLTLIEGHSATIRPDNLQIVDKDNIDRVHCLVKAGLLHGDILVNGRKQMSFSPRDIEMGHVVYYHDDTDTSRDQVLLRISDGLHSIQTTLFIHIIPKDDSPPTLVNNIDLDVAQGELVQFKEQKLSAHDSDSNDYDIVYKITSAPAFGEIKRKISSDSPGHIASKFTEEELMKGFIYYKQSKDTDSLTDVFKFTLLDQNQPPNESGEYVTMIHIHPKKNFPPRKVQNTEGSIVTKESDVVFIDKYHLGFEDPDSKDEEIIYSITAQPYFVDSQETLDAGRIINTKNLSMVMKNPLIPGISSFTQAEINYMKIAYMPPMKDIGTDPRLVRFHYTVSDLSGNVLTGLTFQITLMPVNDQIPQLMINPLSVKEGESVALTTNEIFVMDVDTKMENLVLTFDAMPSRGLLKKDGIVMAIGDQFSVNDLKRRKIMYYHDGSDDSAEDSFGVTVSDGMFRLSKAIPIHIQLIDDQLPYLTSESSSQLIVTEGGETFITPAVLSAKDQDTPASKITYIIVQPPTKGSILKGRQNINRFTQQEIDENQIKYMHRSGEIGYNSETDAFKFIIADKILTSMQDVSIYQLNVTILPVNDRAPKIVLGNPLIVKEGGTSPITFDILGAQDVDTKSEELVFLIEKLPEWGFVENTRPNPGSEKSNAGISIQKFTIKDLQEGKINYVQANHNKVEPLTDQMVIKVTDGEFFSRETLLTINIIPQNDETPVIEMTDIVVEEGHEMSIDNKILTISDLDEPADRLMVSVVQEPDYGKIKMMIERKQLGGEEMVEIPMHDFAARDMQKDMRLYYKHDGSETSDDQFTIEVSDGAHTVRKTAKVHVKRMNDETPQVIKNAGLRILYGEAAFVSSAILKAWDIDNGPEEVNYILARKPKRGVLQKRIHSPLDTSQDGILDPDVDDVNGEWEEISEGMNFTQLQINKNLIRYTHTGDMGLMQADNFRFIVTDGKNFSPEESFEIEIEHSQVSEIALLAKGMKVKEGQRVVIATDILSAEDGTDLFNRIKFNILHPPLFGQIESLNAPGKALKEFSQLDLAARRIAYVHTSRSESIEDWFKFKVSNGYQAKNGTLFIHIIPTDRITPTLLKNNVLFIKRGTERVISSTYLLVTDPDTKSTNLTFFIMKAPDHGELLNKGIKIIQKFTQDDVDNERITYKNFGSQAEHDYFWFAMTDNKHIGFLVNGSLHLDPVKFTVALISLDPTPPIILRNKQPTMLDSFERKKVGYIINSRFLKVTSSHEPAANLQFIITAKPKFGHLEDVARSKVIKKRFTQTDIDNGRVAYIIDSKNKSVTYDSFMFKVIDSKRNELAPQRFGMSWPVIEFTRLEYIVCEDVGTLSVGLRRVGETSQSSYISVSVREMSAKAGEDFGSQTAAQIQFDPGVKIVSWDIAIRDDGLPEGKEMFKLLLRSPVNALIGEYDRATIRIINRNNAKGRCIEVPGMIHKGGIVPENTNIKPSSILKTDKETVYTFHGISGLKTDKKSSSRDENDDDEDAGDLALDAAGNMKPLNDGTGAGASSSGSGSTAPRSMKANRKRGRKRKDKKKKNMTRKQKKIARFWERRDRMKKKQQKKLREKGERVALRKKKNGDGDDDDSEEVKAPKGKGSRRRRKEKSESSRRQETPDASTSWMYNGGKGASSLSTDTDKDSGISSGRSSSYDRSSSRGSKSDRGSTSDQSAVTKTDSGRGLTDDKMKEVFNSMDGRVMTTGEVDSGEGQKKKGKKNKRRRKKKDRKKKKGDEGTVDEKRVKGEVEGDLTESYGPADDNEGEDLDMTKISQSNKKVKGKRDKIKKEKLREKRRKIKEKKKRQRMKAQKQNERLKKQKEKERKQKQKNKKHVNKKGDKKKNNKGNKRKNVNDNVGKDEDVNDNDNVDVNASNKGDVSDEVEVDTIDIDENVENNDKNGKRKRTKLDKKEKNRKKKDKKKKEKNRVRHRNKNKGKRRGKKKQDVLDATPKGQLGVTLQPTGVTLQQPSVTQHTGVTLSTEQTRGEKELDKNSKLDVGPTSLVLMPANPSEVPVMTQEVATSPSTYGQNTASADYGPTVASLDLNLENETDSIAGIPITDDRMSVDMPAVDQQRPRPLSDDSTVKKPGSHGYKNSKLSADDLEKGLLSSRKPSESDLAEGSGAAGEIVYVNDCTPATKGMLHLDPATSLIYKCDGYDWLSLEDEFRAAVKSTAPSTPTESPTVFKTVVSASECLPGWLKSNGRCYKPFDEQMTWSMAQKQCRQFSADLPSIWAMQQLDWLWRLIGQDRFWIGLNCMQTFKKWEYSNGDPVTFTYWRTDYPRGGPLTGKNCVLVREDKFWTNRPCSTLRAKFVCSKLPLSIHRTRN*
>C-lectin13	
FQKILKDLCNGNWDQGQGVSDWNTLLLEYSRVRTQAEAGKGFIAKFTSINPIKEQVFNYTEGHCEDGWLRFMSGCYKYVKDDNNVSLTWTQAEEKCNSLAADSHLTSIQDEYEGDFILQSLFFQWLYDPNLKEIYIGLTDQQHDGRFIWTDGSPLSYTSWDLGQPDGSVLEGCGMLRIDSLNRRRYWNDIPCAMKMTSQYICKTPAEAVTQYSITDLGGVIGAWDQSCDLNRQFKCDNGNCIHNFLVCNTRNDCGDGSDEMDCQPINDVCPLDRFRCQNGDCILISKYCDHVLDCPGGEDEAGCV
>C-lectin14	
MDVSILKISFFLGLLAIDLHASTSPRMCPDNWIEHDPYCYYASTSQAEMREAAKSCNDSKATLLSINSQDENDWINNTLLTDSGTSYWTGLMRITITKEHISNETFAWADGSLPDNPEAFIQWAPNEPNKGTDELCGEITGQGTFNDNHCGNDIKFICKKAKGCFTPSGGENCSKCHCLDQTCDPHYGNCSKGCDAQHLGFNCSTVLKIRKPEIKSVTDDGAVVRWRVWTGTTINSALGPGKIIYQYTVKRVDGDEHESKTKDHPEKKKKLTMKKTFRGLSPATNYSLCVKVSHDQLENNCSEQELVHFTTLCPAPPPPVDVQVTVLARDSSTDLGFVKVKLAWKVTESPLDGCPQIVSYWLFSRETPTTNWAYHSQVNSSSNSSLHQGELTLRINGSYDFMVQAVDTNGNLSESNVTTANNIEPKECFLRYSDREKSGKNCTLCQCLNGVCNQYYGNCSEGCKDSVIGFNCSTKFRYPTKPIISQVSSTLVTIRWKRWTENINSDKGPVEIIYGIKIKHDGYVFKMENVTFPSTANDDLEHTVQGLESSSDYVASIDLLRDDGAVHGRSQSYAKFKTLCNAPPRPMDIDLKSEVGSSIVNLTIRYRAERSGLCDNITRYVVRYHKVNTQDQHKERRKSGADIQQTLKLEANHTYAIMLEVFNKDNVSSVSPTYWINFQGGNQSSELKKISHSATTAKLNWLPRRTMLTKENYSVSCHAEGPSVGQKDRAVHPESEPE
>C-lectin15	
HYYGTGRTISWTITPPTGQFVRIYNVTLNSTLKNRVEEMKIGDWRHATNVLCQDVYTLYNNGQPIISDFGYYIHGDSQPVMLKLHACFQSSYHPAGWFQAHVDFVDCPGFGFNQKTCKDTVSVDLNATQHTCGYIGSPLFPNVYPIAGTCNWNIAVRWTSFIKLEFLNLDVAGDRVSCTGDQVVVTMLGLGVDAKNGPNRVVCNGNRAFTTMDSDWNKISVRYQRVRPEDGAGKGFIAKFAEVNIEQRLINETYGVCPTGWLQHLEACYLFSKDNELITWTLAESKCDNMNAHLASVQDHDQHEFIKYTLLTKWDWDWQNPGVYIGLTDQKSDGRYTWTDSSPVSYTNWGPGQPDGSSLEGCSIMEINTLSSGRYWNDIPCAIRKTRQFICKKSAEGAQPKKAIDSKDIIKSWNGKCNPERQFTCSNGDCIQNMFVCDGYKNCRDGSDEVDCNQTPSQGGCGINQFQCGSGSCISASGYCNFIDDCNDKTDESSCVWPECGVNEFRCLNKQCISNMSRVKNFVEDCIDGSDEMDKGCNGFECYNGKCIPYKLHCDGIKDCAGTYSEDETDCTDIATKPLGEGYLNCITNSPYLATQHCIYDKDFLGYTTGCRDFSHLENCESFNCPPHYLKCSGSYCIPLRMICDDTADCASAEDELNCDSYTCPGMFRCEGNGNCIIQEKVCDGKKDCVGGDDELSCSFCPDSCTCVGHAYRCSEKYLQAFPNLPQDA
>C-lectin16	
LIRLDTTNKQCLRLNKGASQWKWKDGTCDTGFNFVCKQAPEKVGSCPQGLRALQGFRYLYLNDPGRKYGVARSRCRLMGGNVISMHSNAEITLAQEIACGAVLGTRVWIGINSGESMAAGWDDGTDFTFLTEQLQAKGFSSGRVVGVNQCAFMKKGSNGWNLDKSTCEDRISYICKIDEDECIEASTLCPKPNRGVCRNIPGSYACVCDDGYYVEDDSNNCVDKNECADKPNKCSDLAYGVCRNTAGSYTCDCVSGYEKLGDACTDTDECTNPDICTANSSCQNYGGFHTCDCNNGFEKIGDVCKDKDECTAPSNVCASLAN
>C-lectin17	
MVGKDSQGSVLGASCPTGWRQQARDQPRFLYVAESASFKDASKICVENGGHLASIHSEVENTFLTNWIEECEGTDFDGVWIGAQDPNNNKFFGGLYWLDDSINDYTPDGSKIQLDSLPDECIRIKKKQWADTSCDDSNKKSFICKKAPLVGNSCPTGLHTIGAYRYQYIQGDYNKQDFDGARRYCNLMGGDLASILSFSEEKAIFGMFCNFTKDFLMWLGYDGRTDSTKWTDGQLLHSNYSSQFASGHADKCLVMELQTSLTWKFEDKNCGEKHSFLCKFSVTDPCSCENGECVKTDGSPSKCVCKVGYMWSETLKNCVVSNCASEWKQGSQDGPKFLYVSTPKPLHNASQICAYYGGLLASIHSETEFKFITTMIETCSTASTDVWIGAKDNEDSVNQLKWLDDSPFDYPPDSEKANLIRLDTT
>C-lectin18	
MAFVSSSGAFFITLISHLTRPVSGQGYQAKYYALKDGGCNSTHTAGSDAQNISSLNYPMEYFSNLRCVSIIIAEPGYRILLRILGLDVPGDASCENDKLVIKVFEEDPGTQLCGSMGNFSRDDLEFQSVSNLLSVAFISDYMLEGRGFYAQYTAVKSCSNMTVSQKTGDFHSINWPNGYLNSENCQTTIVTNIAERVIQVKFSYLVLESATGGPELDYHCTKDYIEISDGVDVHRRCGNWSGRESQLVFNSFTNKMVVRFSTNHNISRPGFKAEWSAVNNESAVLHVDCDSDWEESKRHCYKVFNEPRNWTEAATDCDRRLAYLAKVDNEETMVVITRLVLQNKLHKDISSYWIGANDRQFENDFFWQDGTPVISPDWFPGWSDYRNFSSQPNDDGMAEQDCVELRQSYPYPSKGIGVAQRLFWNDMSCSMKNSYICMRTKSGVHVPPLKTQKINCSSTLILSGQNNTGLLETPNFPKTYNNNDDCVIDISTLLGYRITLTFSHFQLEEDSSCRYDFLELTSPHSAPRTENTVRRCGEWEDKVKLLHYASTNNHLQLTFHSDHSRVHKGFQVKYSVIAAPHRCDELGAVPWSRSCYYFSANDTADLANTSTKCRDVKSQPLVIESQEELNFVTSYVNTHYAESQFSLGESLDFNATQMKSTAVVAVTLAASPSQTGTCYVFENSTILSWKGNECDIPLNFICKTPFPEHSTATLTITDATSGSLASADYHPSSQNYTNDEKHTVIITVPATHRIIFDIAFVDLEYQQQCLYDFLNFMDLHTNTSKRFCGYNQRDLRYASDKSSVNVTFFTDSSRTGRGFSLTWKSVDISECNMAQVTGEFGAVSSLNSPFFYLDNLDCKTWIVAATNNRLWLSFTKFELDYTDNICSDYLEITLSESTLSTTMQETSLKLCGDRNGRVNELRFVSFYNKILLQFHSDNNARSIGYQAEYKSIPDGLYSHSDMITVNPGETGYVVSPNYGTDYPVDLDYTVRIKTKLQYQITLQPVDIDLRLSGDCYYDSVTINDDIKTWQGEEGKMAVLCRNPTEATKWISHMNVISFRLQTKTRTNFGFKGTKLSYRIRQDEFFWNKTYRRLNVTLEECSETTCKNNGTCRNTTSSGYQCDCKGIHTGLFCHITWCELRPSPCKEGKCEANGTYVCKCDQGYHGHDCDMTLAQCNADKCNNNGWCKPISRYGDYQCQCHTGWDGKVCDESADGTKSLGEILIEEPFWIGIIIILVALFLTLFVWCFRKKYAHNFHCFRRKKDKVLANHIHDISRRPSPGDLLVYNNPVFSREGSPRYTRSNSRSNSLSVDYKDTWGVPSRKGPEQNAAAAARFFASLNDITREKSLMDTAGANYSTDSDANYMGIQGGQILLTPANLTINQVQGGSVTPGPSPFHAPLAARSTDPGLKRVKSAREGGRLRRGHMMKASHKAHSFDYGIHHSDTEVVVDDMFNQFKIPNQRKVEATIEPHQNSLDFDLDPEARSSARRRRAFATTPQITIQFSPGPGPDGNNEERFDFEDEFGHQDGIGQDAQGDHHEHPRRNEKRLSRQGSSGDSTSIRLSPHGSERSSRSGSVDVCGGSRRGSSLEPTPRESRRHSLEPSREGSGHSTRRHSLLPSRDHSARGSKRNSLEPSRSTSRRGSAGHSPSSKSSRRSSIAVSRNVSQRSSRRYKKKEKRRNSDQPSPTGDQYSRRQSRDSYHGRSRDTDKREHQSGSKQLQNRYLRDVLRHHLKNFAHRDLSFDSTTGSDVGSVRSLGMAYLTESLDLPCDCDKCIASSSKHRHRQGHRRRNLEYYSPKDSFDSMPASCDVHSSDSLPSVHLGVRRTASAEPPGMRSSMRSSRSARGYDEEHVKQKSKKHGSGHHRHRHRSDSKESKKVRHERWATPANRGYSSDKDVVHLIPSIVVDKHRPVMQKSHSEDDYLNSRSQSPVNKMPAQVFLRVPEMFGEHDHSPSNESSSGIASSPSHSTAGLALSIPEGLDYNPVDYERRLFCDVMKTGARDRTDYEIIELENMVPVNSNNQNSRPGELRKDSDKTDPSESDRSSSSSGLGLMQGKRRTSLGSTSAIEVSDPDDLLLRNSGVLPYKSRSMPIVIRESHSMRRKHPFRDSAYQTKEHSMSKPPSNQVSPTLPNLIKIRPEPGISTKAQYTRPEDTAVTSQLFAAAKKLEHLQSDLNSRNNFESETPTTSTQSGVIYHLPVSRKRSYGNGKPINISDIPESSQEIEDETQGATRTTTDDSSHRGSYYSQESIYDRINGKMAPYNTFDTAGDSAESRDDEVFRTFKSGQNARSVLSVLERQRLSAEAE
>C-lectin19	
ETPCGSFQNEGKGRKGKCGGSKDLMDDSNGTSTSESQEVTETPCGSFQNEGKGRKGKCGGSKDLMDDSNGTSTSESQEVTEKPSKSPCECNSTDHVHTTTHCKKLVTRDPVKLRRCQGVRRGRYCYRIEHGAACWGEAKTMCEKKDAVLAIINKKPVYRAIKKLIKRKANSNETFFWVGMSYATSLGLKMWVNNKQVDQSGYWNVHHILKEKEGPVYEGCFGIDSDSWNLTTMDCATKFPFVCFYDITMNNQTEFNDAPAPKPTGAFGVVTEQNIKTGAIKTHHQIDIILTPEQHEIVKTGGDPSTSTGAFRFKTATPTQNELQKLFILQMQTRRISRRRKRSTVLSKLWPNGVVNYIFHELTTSDEKSLIKAAMSVMEKRTSIRFHEGLDSSKIGIMFNTHEARCASEVGRQRRLQYVFISRDSCLHTQGSILHELFHVLGFWHEHSRSDRDDYITINWENIDKANKVNFLIQSYSRYASFGYDYESIMHYPQNAMAINPNFDTIKPNPTKWQYQQLGQRFAPTEMDYKELNSLYSSSHPSNGNWGIWSGWSQCPVTCGGGRQYRIRLCNNPAPANGGNGCPGEASQSQMCMGDSCPDPEIMYSWLGCWKDQGFPEVLTLIEGLSSYLDEDYRIRANRIRKCALAAKERGAVIFALRFYGQCYVQSVDATEPAEDYKSDGPSSQCGREGHGGMNEIDVYTFGNEPVQGQWSVWSDYTKCAKSCDVGVRYRQRECTNPPPSKSDDSKLACSGESTEKGECNTGPCPLHGGWSDWSEWSKCPEEQTSQQTTPKEAAANETQIAYRYRSRRCSNPSPAHGGAQCLGELNEVEMCPTKNVQVPPCEKTREPRICLIVLPNNVIASSYNNLDCSDDNFEGHNSNVWNKPHQMELVVY*
>C-lectin20	
VSCLGCAMSRLSLLLALVACFGAFQLADAKRKLYRKARSLGVEDCEDEGGFVLNDICYILGSDLGTWEEARQSCKDEYDGDLAVVVKKVVYDYILDIMDTELDEGSVVWIGLSDHDTEGLFEWVDGFVDYEEKGDYWDIFWEWSYDSLGEYPNKNCVIIDRETGDAKEEGCNERHFYVCEIVTYPDEWELEQMNEEIEWENDLVEMLSNASVMQQMEIGNKESLNDLYEFDIKLNKEEAAIFESGGDPSSATGAFNFQGDQPTPEELMAIKELIEEYGIKSWDPATREYESRRRRKRSALGSDVKAWPGGVVPYEFNPYYPAEAKGYVYQAMKVIEQDSCIKFKVRTTETKYMTIGNSDPSSCYTAGIGYPSTWYEQTREMNFGWCWNKVPSIVHELYHALGFWHEMSRPDRDDYIEIIWKNVQPGENNKFQFQKAEKSTFSGYPYDYLSIMHYHLNAMAIDQNKYTMKPKKLDVKLFGKVGNGQMPTKLDKFELNTVYKCDPKYIQQISAMKGGAVELEEDQSWGPCSATCGIGQKRKELKLCTKYQCYVQYTMSQCFAPVCPKPGEIIPPASSKGEVAVKQLGYTWGGCWNDDRFPSSLASLEGKSTFLDGKFADRSNKIQKCANAAKEQNSEVFALKFGGKCLAVPSTAKDKNVYKANGPSNDCNGMGTVSAMDVYLLNSKDVQGEWGSWGEFDSCSKSCAGGVQTRKRVCNNPKPKGSGAQCKGSESGTAKCSTGSCPVDGGWGSWGPWDTQYCEDFGFKMRERKCDNPKPQNGGNQCLADTNFLEVDMC*
>C-lectin21	
FNRISLSLVWILGLAQNLVQSQDLVERCVKPKYEFGSYCYVHSGSGPGAAWNFAWVDCTTRGGRLMTIADEATQNYIVHNIIWKEFGKSAEVWLGATEHYSPWKWVNTNGLIGEPFLSLAGCYKIAGGPDLGPEVFTIDQMIPEKCVQKCLAYRFAIVQGSRCWCKEKVGSYPKVSKVECSTPCSGDTQLRCGGESAIHVYHTHEREGTYFNWAKTSFTDGFNCVAYDKEIKGWVNATCNSRNGYGYACHDKNFLHVELYDDSKTWFEARAACAKKGPSSDLAKINSSALSEDIAKKAMLRDRSKRFWIGATNREWNWIPSGDPVIYSKWFDGYPQGEHKSCLMMKGHVGVVFSNPFSWENADCNETKPYICQHYKYKTTPAPTQSTTTNAETSTFNEVTTTTSSAPTQSRDLSTIVTEITSAATNEKQTITVDASMADTGRQEDKGDPFPMTLIVVVTVILLIAIALVIVIVYFVKRKRSQTPNGAKPSQDKSVHFSQNPLYKSSDDAADTDENLAVNIYGTQDDLASSLYDNPAHKAPNTTGPPLSIQQSGPAGGSRYSIESSDLPSHYVGMTMKGPRSPSNDTLRSDDVEFLTDDTPDLYVSADQLEGVGGFSNPIYDLPSNIR*
>C-lectin22	
LNSSFNRRNCHLDFSGSTIMRSLFFLALCAFVLLVRAEDGEQRQCPKGFTPLIMGCYKAEMTPMTFDDAEDKCLSYNGVNETRFHLLSVQSVENQTHILKRLELGGKPVWVGILKIKGKPYQWAAKDGLSPDNAPWESTGPSKAYCVIIVNGKWMKTKCKTPNIFICSGKQSQYIRKADIERWEYQDVGCPRMFALQNGHCYRFFYSKKSWGEAEARCQAVRQGYHLMSVPSTRDNILMKAMFPYQIKKNRVWLGLRKVGGKDQWTDGSKYRKSRRNWDRHSKSKAKNCTALSKTSRGLPKWERVKCAEPHEFICKGGTKAMVAITLAPTTTTTTTPAPYQGYG
>C-lectin23	
PSGINRTSLRFRLAISYWKRISKMRDCAFATLVVIGIIACCLLQCEAHPKGSRGRGPVRAIKRVEDVEALRARRSTSTETVIELASGQVTRLRGNSVKPNAGRVEVLSGGKWGVICDDYWDLRDANVTCKELGFPSGAIEATIESAHGTANIPDDHLAMDNTLCDGPERSIHDCFHTSEHDCTTDESSGVVCKKTDGCPDGWVYNNGLCYILFEEGLDYQGAAETCTTEGARLLDIESQKENDFISDWITNNYDLVDHSGILIGASRSSESNVWSWPESVLEFTFVKWFPGFESEFVNPPAATENCISLRNKYFSSRSYSYANVNYFYWTPVNCDEPRAFICKKVASNVGQCYNGKGTDYRGTTFRTDKGSLCQRWSDTPVNVLTNPGVGLGWHNFCRNPDGDKKPWCWTDHESNTFGFCALEECTSRPISPSTTQSRCPSTEQFDCYKSTFRLCIAVSWKCDGERDCPNGEDELVCPLRLDEFTKIPDKGLPLAFVNIFYITLLDGCANLCLTRRDFVCRSFSYDRDDEMCYLSEHNTNTPGLTLEDCAQCDAYETSSQAADACPGFRCDNGKCVAETDVCDGLDDCNDFTDERDCENKEPFEIRLAGGNANYKGSVEVKYLGEWGTVCDDNWDMKDAKVVCKQLGFRDAKKAVSGAEFGKGVDNIILDEVKCVGDETSIENCPHDPWRKHDCRSHEVAGVICESNRGCEAGEWQCSNKKCVALGWVCDGTDDCGDGSDENRCDRSEILVSLVGSSNPQEGRVEITRNGIVGSICDDNWDDKDATVVCKMLGYKSGTATIEAKFGEGRGPIWLDEVDCTGSEDHIVNCPADNWGTTNCDHSEDAGVVCSNLDRTTRLPVPRPTRPVGPIDCGRRPIGQPSARVVGGFDAIYGAYPWQVGIRKNEDGLWVHWCGGTIINDQWIITAAHCFEDEPKEIFRVRTGDHDNEVLDASEEEFEIAELISHRQYNTGDFENDYDIALIRIRPNAQGNGITFNNFVQPACLPTASTPYTQGMKCFVTGWGDTGTDYPRILQVARVPVIAETECSRMYKSAVSPFMLCAGYRAGGVDTCQGDSGGPLVCGVGGKYTIMGVTSWGNGCAEPESPGIYTKVGKLVDWIDRKMANT*
>C-lectin24	
GDEAVYATPCVMMDGLVDYRWVRVPCYQQHAYICEYEMESCPSKGVTVAEKCITISQTNETWFRARYDCIQNSGDLVSIATEQVQTDLMTYLTGLNRTFWIGATSFKWKLKNDTLIFTDWGQGQPNPESEQGVYTQLYSKEGSPDLKWQLEHGVFVGKYICKRAIEGTDQPGTTPALPSPHSSPGSTATVLPHGTTEENDPNALQQDDIPVVKIVIVAVIILVLSVIVAICIIVIKKRRQRPDLYSDTDKLSTVSDIEDFTNPMNHVNHGYDNVTTTTTPNTVSPTADAKPVKAAKMDGMKYEKQKEKVQTLYRTASGRPVNRTSTGDTIEPESSGLPAMDEDYHDPNEASLRTNPSNKSRESRSSFANPFYQGWGETDDEHYETPNEPIMTKVFDFTGSMKSKGPSADGETPGLSVAKERPGTSPSREARKLESVPDRPAQPLPGDEPA
>C-lectin25	
TTQAPTSATPKSSIVTTCPATWKKYSGACYQMFTGSDEKNFKNAEDYCRAQKGNLASINDKKEYEYIMKEFMNTLPNAGGITSLWIGLYCKDGKDFFWTDGSDTEGKAFYKPGLMYFKRHHKLATITLSKMGNMNGYFGVPMTKSLPFVCEITLGGKKKNSKEAACGYGWRRFKGRCYRLFNEYERFFAAERQCNQYHGHLVSLNSKKEHKFVRGLFKTKHPVFGAWVGMLHIKHDNARQPTFQWTDGSLTDDYTPPTMFNNLPAPNPNYGVMCKNSSILDVTPYYTLPFICEREMPKGCDPGWDRFQDFCYLASKTPATFGDGMKTCRKLKATLASVCSFNEFKHMMRIRQLFGFQKVLTGARFLKSDKREILIWSDRRGCIYNPPGKYANGLDKFGVLTQSGLTREPGTNKFPVICKKMAKNACENGFKKIYQHDDPLLLVTSASDIKECKKACLEKDGCDGTTFAEYQGNKMCYLHHVDGGQLPMMTSVDLQHWKICRNY*
>C-lectin26	
MLQFESSIVLFVLCLSSDWLLIEGACRQGIWQQPGGSTGPMFRLSTSEATFDDAKQQCINLGGQLASIHSAEENSFVINMLRGCGKTRAWIGMVDPDNDMNTFHWIDGSDVDYSAEKTADNIKWFGYKIEECVNLRRSIFMSGGWRWNDAECDKSILYVCRKYDTDECASASGNDCDTDATCTNTHGSYTCQCK
>C-lectin27	
FADKLNQADALEVCKSIKGDLISIQNPDEQQFLDTVLVFDYEDHWTLGKKDASGNFTYGGTEIAWTNWLADDLLTNVPDGTEVCLSVAKNLFTKGFFLMKGKWDTKPCSEKKSFVCQTVAKRCLAMPTSGHVEPHPPKPYIELTIDYKCKPGYVMPNYTARYLEWQQQEPSNATENMTEEWEASKPNITTMPSMKYECLFPGKWSDGSLAPCEPTRCKVPPDVKHADRNSSERGFPSSIEYTCQHGWHWEFDNTSAKVAWCGPDSDWIDVPPDCDPVECEPFPRVGNATVNSANNRFKETVVWTCNRGLMF
>C-lectin28	
VTTTEIRMGLRRIHLCILLFHLISKGSPRQNNYCLTDWQKPPGASGILYEYVRQSLSHQKAQESCATKGGNLASIHSKEVNNWLINWVFRCDSRNGIAWIGLQDPNNTVEDLVWTDQSSFDFKYNDDHIQLNDQHGAE
>C-lectin29	
VITFHNETLDRTAASEKCHAEGSTLAKIASQRIQEFVLEKAQQLREVRFIKSKSLWFGYDCTFNAETKVKKFFWADGKDAEYENCAKKSCWAKYCKSYTKWLFCVKPCSYKTSWLSPGEWVHAYITTKANFICTH
>C-lectin30	
KAEKKCELQGGHLLTLATDAQWEMMKDELVKAGQTKPVLIGYTDADMEGQFVWADNTAFYEKWAPNEPSTVDSQKKDCVVIDPAKGFKFVTVPCNGKYAYACSQDLNPYRPCPPGWKYDYEKAGEDCYFEKPDKESFYDSYMTCIEHGADLPKITSKEDEDKLMATFTMPEGVKM
>C-lectin31	
YRLFELSNPPREVTWNFAEASCLSLPYNKPNLACANTQGETDTVTSLVRRSKVERSWFGLRRNSHMDSWTWADNSRMNMTNFHRFLNENIDYGNGFMDDSATPSGSWDVSTAKDGVRATAVFYVCQVEKSVN*
>C-lectin32	
KRFKDSCYRYVGGRFKFEWSEKWCRSHNAHLASVNSKQELNFLLKYAKPTLWTCGPWIGMQTRDTKTFTWFDHSSTSYKPPTRVGERRGHH
>C-lectin33	
HYELFFVFKVILEGMGTRTGNIWIGLTDKTIPGQYVWSDNWPVTVTNWGPGEPTRGKDEGCVAMDKVSGVWTDIKCAEALPVVCKISTDTPPTLPSVQIGQCDEGWIPHESKCYMYKLSDDKSKWAEGNFK
>C-lectin34	
MLRLALFLSIVLYANAFLANTNDECTQEAENYHAESNSCYMIPLGELQTWNGAQKFCQGRGGDLASIPSQSAQDFLEVLIEKLNPVAKDNALFININSIGSQSEGWMDGETSTYRHWIGGRDKGPWSMSRP
>C-lectin35	
ELYRLELVGANSSTISGTCKLSFKYKDNTGEVHCIHRPTYFEILSKIPSAAGIISVPFNLIVKETTSIEDICVTTKMTTISAISNTLLNINGSSRHENITIKTVGSEPIIELYSRGKFPYIIEVVQKHYRMPQGDEECICPEGFLLSGCTCYGMFDADTFNVTSFQEAEDACASLVPGGHLLSLTSSEEVENITHFLRSAWWNFTVGHDWITGLITENKTLMSRWWDEATFSTGNPPTRRMGERYRLDEGDPLSGNTTHCGVIRVDRHRLLQNSTWFLVHCEHFDWNYSAADSGTVGFGCECSARRIEGLESQYKEDSVHKCHSGYYNCDRGQQVCEIQRGLSEQIIDEMIETNKTVCVGQACPNGWFCSKHVASYIRNTSAIVDLSVLPKRFKAIDVGLSTGIVTLHEESFRGNSNIVWLRLIKQCNYSHPVGFNISSLSSLPGLLYLELSGYPITGLNLLEQFKQMQHFGLSRSCRFVFSIPVYPPNLTYLDLSFIRIDVGFKGMLNLSQLRYLNLTNTSFKNYINISQVLVLTRLQQLVLKLCIPFRHANLDFVTSLTNLRLLDIGSLLLYDI*
>C-lectin36	
MYYDDSHHARRKDNNILRNSAARWNNFTDMVLRVQVHLLLIFCSVATLTDASYLSIRLTKDPYLLLAQNQTGPLVPPRPCSPNMLKGYQDPDNREKYPQCLGCHFNISFDWTVNATGPLICSIDLLNSYYPGCSTNRTYFNVEIRGLDLGKDDCITIEDVIHKIGSCHSHGGVSSRPKTIKKKFCGPIQNISFRTLTNEPFLEFTQSSSPGNTTLLHDVIRMREIPFRKPLETESPECECPESFTKHRCMCYGAFRGEYNDQTTWMTAEELCKDKGAHLLSIMDDEEMTDIKHFMLSVWMKTVIGWSRNQYEMPWIYIGLTDQKTINNFRWTDGNPAVFAEWYHPAYAEHLPDLDKAIIKTSPQPTSLPTSRCTVLYISLETFWERTFWSKVPCSYPIENSAYICKKSAMRHDGRHTDGLNKVDDKPTPSPTFEGGSAVPHNSTIQFPTQPVTPIVTKHVPQPNNSSLLEFQGMAIVNSGADLTTCEPGWTFYKGTCRIMLTSLLPLNDHPMEDLLSKVAAVVNATIVWNSIVEPGEQDLNELLRMWRHREEYGGSVLVVKNETQLGMIHYSRAEKNFQPILDYFIKLLNSDITPWSQGHSREARHMIF
>C-lectin37	
LRAAVIGVVIFLIILAVPALGYCCTWYQYHLDRSFSYEYAVVSPDTRGVGYTWYEAQDMCLANGGDLLSFATRAEKSWIKRNHTAGLKLWTGLNRLDKIDKWEWTDKTNDTQQVPDLRFTERNKKCAGFVVGQGTWFIENCGNHQGKGHGLGFLCKRLVRDSAPKFRPPKKLVSGFCPPCWTDAGTESSKCYGYFDHPHQREMTWKFAEASCLSLPFD*
>C-lectin38	
HAGYTRSSTPCQSEDWAYSNQTGHCYLFFLDTVTQDEAIKACKAKHSELLSIENQDEQNFVDTVLRFDFYDQWTLGRKDEFGNFTYNGTEITYENWLADNLLTKVQEGEEVCIALVKIYYRGFYLLKWKWDTKPCGEKKSFACQHIANRCPPLPLVDFVEPHPPKPFIEL
>C-lectin39	
GTQTNFTPSVRGQPWMEWVWDTTVPQLTLRPWFRMRPSGLVDDKYLALYFVNGRWWWYDEHRTSSLDYVCEKGMQRALLGSEDEKECPQGWRTFQERCYHFSIHANKARQGAEEMCMEMGGRLVALETEAELEFLTTTMREVKHYDGVKWWTGGIPIARQWVWSQDYMMFKDNRDQFLGWAPGEPNNWDDQENFITLLYNNTWGLNDVPNRDHISLPFICEKPRKDNDGVYCPSKIGRTKLTKLPVTGDNWATLML
>Actin
CACCCCATGTCTAATCCAATACATAGTACCACTCTCCGATATTCTGATTTAGCAGTGATTCACCCCCAATGAGCAATACCACCAGATTCGTCAGAAAATTAAGAAATGCGGATATCTGGCAGCATGGCTAATCAACATGGCTAACTCATTCTGATTCGCTACGACAGAATTCCTCGATCAAAGTTACCTTTTAAATCCTCTGTCCATTTCCACCCTGCAGACCTACATTTCAAGAATCTATAGCAAGGAAGTTGCGAGGTATCGCTTTGTCACCTCATGCATTGTTAATTGTCAAGGCGAGTGGACTCGAGCTTGCCATATATGGGCATACAACTCCTTATATGGTAAACGGGACAGCCCGGACACTAGCAGCTGTGTATGGGCCTACAGTGTGTGTGTGGTTTATAGTGTAGTGAGGAGAATTGCCAGCTCACTTGAAAGCCATCAGCCGATCGCAGCAGACGCCTTGAGGAATTTTCGCCTAAAACTAAAATCTAACCGACAATATGTGTGACGACGACGTTGCCGCTTTGGTCGTAGACAATGGATCTGGAATGGTAAAAGCTGGCTTTGCCGGTGATGATGCCCCACGAGCTGTCTTCCCATCCATCGTTGGACGCCCAAGACATCAGGGTGTCATGGTTGGTATGGGCCAGAAGGACAGCTACGTCGGCGATGAAGCCCAGAGCAAGAGAGGTATCCTCACTCTGAAATACCCCATTGAGCACGGTATCGTCACAAACTGGGACGATATGGAGAAGATCTGGCATCACACCTTCTACAACGAGCTCCGTGTTGCCCCAGAGGAGCATCCAGTCCTGCTGACCGAGGCTCCCCTCAACCCCAAGGCCAACAGGGAAAAGATGACACAGATCATGTTTGAGACCTTCAACAGCCCCGCCATGTACGTCGCCATCCAGGCTGTCTTGTCCCTGTATGCATCCGGTCGTACTACTGGCATCGTCTTTGACTCTGGTGATGGTGTGTCTCACTGCGTCCCAATCTACGAGGGATACGCCCTTCCCCATGCCATCCTCCGTCTGGACTTGGCTGGCCGTGATCTTACAGATTACCTCATGAAGATCCTGACCGAGCGTGGCTATTCTTTCACCACCACTGCTGAGAGGGAAATCGTTCGTGACATCAAGGAGAAGCTCTGCTACGTCGCCCTTGACTTCGAACAGGAGATGCAGACTGCTGCTTCATCCAGCTCATTGGAGAAGAGTTACGAACTTCCCGACGGACAGGTCATCACCATCGGAAACGAGAGATTTAGGTGTCCAGAGGCCCTCTACCAGCCCAGCTTCTTGGGAATGGAGTCTGCTGGTATCCACGAGACCACATACAACAGCATCATGAAATGTGATGTTGACATCAGGAAAGACTTGTACGCCAACACAGTGTTGTCTGGTGGTTCCACCATGTATCCAGGCATCGCTGACCGTATGCAGAAGGAGATCACTGCCCTTGCTCCACCAACGATGAAGATCAAGATCATTGCTCCACCAGAGAGGAAATACTCCGTATGGATCGGTGGCTCCATCCTTGCCTCTCTCTCCACCTTCCAACAGATGTGGATCAGCAAGCAGGAATACGACGAGTCCGGCCCATCCATCGTCCACAGGAAGTGCTTCTAAACTAACTGTCTTTCACAGCGAACTGACTTTCCGAATTGAAGAAACCGAAAACGAGCCAAGAACTTGCAGTTGATGGACACTTAAAATGCAAATGGGGTGGGGGTTATCGTGCTAATCTAAAGTATCCAAGCGTCCGTGAAAAAAGCAATTGGTGTCCACATTGAATTGTTCAATGCTCGTTTCCACATTCCAGATCGTTCCAGCTGATAAAAATGTGCTTGAAGAAATTAGAGAAGTTGAGTTGATGGCTTGAGTCCTCTATTCTAAGCATTTTTCTACTTTTTTTGTAACGGCCCGAAAGTGAAATTACATAATCATGAAACAAACTACTGATTTTGTAAAAGAAATGCCCAAGGCTCTGCGCGATTGTAAAATAAATCTATTGTTAATATTTGTAAAATTAAAACTTTTAATATACGTTATCTTTGCTTTGCCTGCATGTGCTTGTCAAACGAAAACTGAAAAGCACCTTCTTCAAATCACGGCGGAAAATGGTCAAGAACCTTACTGTTGTCGAAAAAGTGTGCAAACTGTTCATTACCCACCGATCAGAACTTGAAATTACTAGACCAGTTTGCCCACTTTTACTTCCCATACAAATGTTTGTCCAGATGCATTTCAGTTTTGGGCGTTGTTGGCTAACCATGTCTACTTTACCTCGTGATATGTCGGCGTCTATAGCTGTGGTTCCACTTATTCAAAACTCGCCAAAACCCC
